# Supplementary material for: Assessment of Gene Set Enrichment Analysis using curated RNA-seq-based benchmarks
Source: PLoS One. 2024 May 16;19(5):e0302696. doi: 10.1371/journal.pone.0302696 (PMC11098418; doi:10.1371/journal.pone.0302696)
Supplement: S2 Table — For each TCGA study, we provide name, size, collection, and GMT file name for all cancer-type specific preselected pathways. Additional columns indicate whether preselected pathways were included in the target and positive-control pathway lists. (XLSX) [file pone.0302696.s002.xlsx]

## Sheet: BLCA
Pathway	Size	Collection	GMT	Target	Positive control
LINDGREN_BLADDER_CANCER_CLUSTER_1_UP	120	Chem_Genet_Perturb	c2.cgp.v2023.1.Hs.entrez.gmt	Y	Y
LINDGREN_BLADDER_CANCER_CLUSTER_2A_UP	8	Chem_Genet_Perturb	c2.cgp.v2023.1.Hs.entrez.gmt	N	N
LINDGREN_BLADDER_CANCER_CLUSTER_2A_DN	141	Chem_Genet_Perturb	c2.cgp.v2023.1.Hs.entrez.gmt	Y	Y
LINDGREN_BLADDER_CANCER_CLUSTER_3_DN	226	Chem_Genet_Perturb	c2.cgp.v2023.1.Hs.entrez.gmt	Y	Y
LINDGREN_BLADDER_CANCER_WITH_LOH_IN_CHR9Q	116	Chem_Genet_Perturb	c2.cgp.v2023.1.Hs.entrez.gmt	Y	Y
WU_SILENCED_BY_METHYLATION_IN_BLADDER_CANCER	52	Chem_Genet_Perturb	c2.cgp.v2023.1.Hs.entrez.gmt	Y	Y
OSMAN_BLADDER_CANCER_UP	401	Chem_Genet_Perturb	c2.cgp.v2023.1.Hs.entrez.gmt	Y	Y
LINDGREN_BLADDER_CANCER_CLUSTER_2B	389	Chem_Genet_Perturb	c2.cgp.v2023.1.Hs.entrez.gmt	Y	Y
OSMAN_BLADDER_CANCER_DN	430	Chem_Genet_Perturb	c2.cgp.v2023.1.Hs.entrez.gmt	Y	Y
LINDGREN_BLADDER_CANCER_CLUSTER_1_DN	378	Chem_Genet_Perturb	c2.cgp.v2023.1.Hs.entrez.gmt	Y	Y
LINDGREN_BLADDER_CANCER_CLUSTER_3_UP	327	Chem_Genet_Perturb	c2.cgp.v2023.1.Hs.entrez.gmt	Y	Y
LINDGREN_BLADDER_CANCER_HIGH_RECURRENCE	49	Chem_Genet_Perturb	c2.cgp.v2023.1.Hs.entrez.gmt	Y	Y
KEGG_BLADDER_CANCER	42	KEGG	c2.cp.kegg.v2023.1.Hs.entrez.gmt	Y	N
WP_BLADDER_CANCER	40	WikiPathways	c2.cp.wikipathways.v2023.1.Hs.entrez.gmt	Y	N
WP_DEREGULATION_OF_RAB_AND_RAB_EFFECTOR_GENES_IN_BLADDER_CANCER	16	WikiPathways	c2.cp.wikipathways.v2023.1.Hs.entrez.gmt	Y	N
HP_BLADDER_NEOPLASM	35	HPO	c5.hpo.v2023.1.Hs.entrez.gmt	Y	Y

## Sheet: BRCA
Pathway	Size	Collection	GMT	Target	Positive control
BERTUCCI_MEDULLARY_VS_DUCTAL_BREAST_CANCER_UP	207	Chem_Genet_Perturb	c2.cgp.v2023.1.Hs.entrez.gmt	Y	Y
SOTIRIOU_BREAST_CANCER_GRADE_1_VS_3_DN	53	Chem_Genet_Perturb	c2.cgp.v2023.1.Hs.entrez.gmt	Y	Y
TURASHVILI_BREAST_CARCINOMA_DUCTAL_VS_LOBULAR_UP	24	Chem_Genet_Perturb	c2.cgp.v2023.1.Hs.entrez.gmt	Y	Y
TURASHVILI_BREAST_CARCINOMA_DUCTAL_VS_LOBULAR_DN	7	Chem_Genet_Perturb	c2.cgp.v2023.1.Hs.entrez.gmt	N	N
CHARAFE_BREAST_CANCER_BASAL_VS_MESENCHYMAL_DN	52	Chem_Genet_Perturb	c2.cgp.v2023.1.Hs.entrez.gmt	Y	Y
DOANE_BREAST_CANCER_CLASSES_DN	33	Chem_Genet_Perturb	c2.cgp.v2023.1.Hs.entrez.gmt	Y	N
DOANE_BREAST_CANCER_ESR1_DN	47	Chem_Genet_Perturb	c2.cgp.v2023.1.Hs.entrez.gmt	Y	Y
GINESTIER_BREAST_CANCER_ZNF217_AMPLIFIED_UP	69	Chem_Genet_Perturb	c2.cgp.v2023.1.Hs.entrez.gmt	Y	Y
GINESTIER_BREAST_CANCER_ZNF217_AMPLIFIED_DN	336	Chem_Genet_Perturb	c2.cgp.v2023.1.Hs.entrez.gmt	Y	Y
GINESTIER_BREAST_CANCER_20Q13_AMPLIFICATION_UP	110	Chem_Genet_Perturb	c2.cgp.v2023.1.Hs.entrez.gmt	Y	Y
GINESTIER_BREAST_CANCER_20Q13_AMPLIFICATION_DN	184	Chem_Genet_Perturb	c2.cgp.v2023.1.Hs.entrez.gmt	Y	N
NADERI_BREAST_CANCER_PROGNOSIS_DN	18	Chem_Genet_Perturb	c2.cgp.v2023.1.Hs.entrez.gmt	Y	Y
CHIN_BREAST_CANCER_COPY_NUMBER_UP	28	Chem_Genet_Perturb	c2.cgp.v2023.1.Hs.entrez.gmt	Y	Y
CHIN_BREAST_CANCER_COPY_NUMBER_DN	13	Chem_Genet_Perturb	c2.cgp.v2023.1.Hs.entrez.gmt	N	N
ROYLANCE_BREAST_CANCER_16Q_COPY_NUMBER_UP	64	Chem_Genet_Perturb	c2.cgp.v2023.1.Hs.entrez.gmt	Y	N
ROYLANCE_BREAST_CANCER_16Q_COPY_NUMBER_DN	26	Chem_Genet_Perturb	c2.cgp.v2023.1.Hs.entrez.gmt	Y	N
FARMER_BREAST_CANCER_CLUSTER_7	20	Chem_Genet_Perturb	c2.cgp.v2023.1.Hs.entrez.gmt	Y	N
YANG_BREAST_CANCER_ESR1_DN	24	Chem_Genet_Perturb	c2.cgp.v2023.1.Hs.entrez.gmt	Y	Y
YANG_BREAST_CANCER_ESR1_LASER_UP	32	Chem_Genet_Perturb	c2.cgp.v2023.1.Hs.entrez.gmt	Y	Y
YANG_BREAST_CANCER_ESR1_LASER_DN	47	Chem_Genet_Perturb	c2.cgp.v2023.1.Hs.entrez.gmt	Y	Y
YANG_BREAST_CANCER_ESR1_BULK_UP	26	Chem_Genet_Perturb	c2.cgp.v2023.1.Hs.entrez.gmt	Y	Y
YANG_BREAST_CANCER_ESR1_BULK_DN	22	Chem_Genet_Perturb	c2.cgp.v2023.1.Hs.entrez.gmt	Y	N
LIU_BREAST_CANCER	32	Chem_Genet_Perturb	c2.cgp.v2023.1.Hs.entrez.gmt	Y	N
NIKOLSKY_BREAST_CANCER_1Q21_AMPLICON	38	Chem_Genet_Perturb	c2.cgp.v2023.1.Hs.entrez.gmt	Y	Y
NIKOLSKY_BREAST_CANCER_1Q32_AMPLICON	13	Chem_Genet_Perturb	c2.cgp.v2023.1.Hs.entrez.gmt	N	N
NIKOLSKY_BREAST_CANCER_5P15_AMPLICON	26	Chem_Genet_Perturb	c2.cgp.v2023.1.Hs.entrez.gmt	Y	N
NIKOLSKY_BREAST_CANCER_6P24_P22_AMPLICON	21	Chem_Genet_Perturb	c2.cgp.v2023.1.Hs.entrez.gmt	Y	N
NIKOLSKY_BREAST_CANCER_7P22_AMPLICON	38	Chem_Genet_Perturb	c2.cgp.v2023.1.Hs.entrez.gmt	Y	N
NIKOLSKY_BREAST_CANCER_7P15_AMPLICON	11	Chem_Genet_Perturb	c2.cgp.v2023.1.Hs.entrez.gmt	N	N
NIKOLSKY_BREAST_CANCER_7Q21_Q22_AMPLICON	75	Chem_Genet_Perturb	c2.cgp.v2023.1.Hs.entrez.gmt	Y	N
NIKOLSKY_BREAST_CANCER_8P12_P11_AMPLICON	57	Chem_Genet_Perturb	c2.cgp.v2023.1.Hs.entrez.gmt	Y	N
NIKOLSKY_BREAST_CANCER_8Q12_Q22_AMPLICON	132	Chem_Genet_Perturb	c2.cgp.v2023.1.Hs.entrez.gmt	Y	Y
NIKOLSKY_BREAST_CANCER_8Q23_Q24_AMPLICON	157	Chem_Genet_Perturb	c2.cgp.v2023.1.Hs.entrez.gmt	Y	Y
NIKOLSKY_BREAST_CANCER_10Q22_AMPLICON	8	Chem_Genet_Perturb	c2.cgp.v2023.1.Hs.entrez.gmt	N	N
NIKOLSKY_BREAST_CANCER_11Q12_Q14_AMPLICON	158	Chem_Genet_Perturb	c2.cgp.v2023.1.Hs.entrez.gmt	Y	Y
NIKOLSKY_BREAST_CANCER_12Q13_Q21_AMPLICON	46	Chem_Genet_Perturb	c2.cgp.v2023.1.Hs.entrez.gmt	Y	N
NIKOLSKY_BREAST_CANCER_12Q24_AMPLICON	15	Chem_Genet_Perturb	c2.cgp.v2023.1.Hs.entrez.gmt	N	N
NIKOLSKY_BREAST_CANCER_14Q22_AMPLICON	14	Chem_Genet_Perturb	c2.cgp.v2023.1.Hs.entrez.gmt	N	N
NIKOLSKY_BREAST_CANCER_15Q26_AMPLICON	22	Chem_Genet_Perturb	c2.cgp.v2023.1.Hs.entrez.gmt	Y	N
NIKOLSKY_BREAST_CANCER_16P13_AMPLICON	119	Chem_Genet_Perturb	c2.cgp.v2023.1.Hs.entrez.gmt	Y	Y
NIKOLSKY_BREAST_CANCER_16Q24_AMPLICON	52	Chem_Genet_Perturb	c2.cgp.v2023.1.Hs.entrez.gmt	Y	Y
NIKOLSKY_BREAST_CANCER_17P11_AMPLICON	10	Chem_Genet_Perturb	c2.cgp.v2023.1.Hs.entrez.gmt	N	N
NIKOLSKY_BREAST_CANCER_17Q11_Q21_AMPLICON	132	Chem_Genet_Perturb	c2.cgp.v2023.1.Hs.entrez.gmt	Y	N
NIKOLSKY_BREAST_CANCER_17Q21_Q25_AMPLICON	334	Chem_Genet_Perturb	c2.cgp.v2023.1.Hs.entrez.gmt	Y	Y
NIKOLSKY_BREAST_CANCER_19Q13.1_AMPLICON	22	Chem_Genet_Perturb	c2.cgp.v2023.1.Hs.entrez.gmt	Y	N
NIKOLSKY_BREAST_CANCER_19Q13.4_AMPLICON	7	Chem_Genet_Perturb	c2.cgp.v2023.1.Hs.entrez.gmt	N	N
NIKOLSKY_BREAST_CANCER_20P13_AMPLICON	8	Chem_Genet_Perturb	c2.cgp.v2023.1.Hs.entrez.gmt	N	N
NIKOLSKY_BREAST_CANCER_20Q11_AMPLICON	31	Chem_Genet_Perturb	c2.cgp.v2023.1.Hs.entrez.gmt	Y	Y
NIKOLSKY_BREAST_CANCER_20Q12_Q13_AMPLICON	149	Chem_Genet_Perturb	c2.cgp.v2023.1.Hs.entrez.gmt	Y	Y
NIKOLSKY_BREAST_CANCER_22Q13_AMPLICON	17	Chem_Genet_Perturb	c2.cgp.v2023.1.Hs.entrez.gmt	N	N
NIKOLSKY_MUTATED_AND_AMPLIFIED_IN_BREAST_CANCER	94	Chem_Genet_Perturb	c2.cgp.v2023.1.Hs.entrez.gmt	Y	N
JAZAERI_BREAST_CANCER_BRCA1_VS_BRCA2_DN	42	Chem_Genet_Perturb	c2.cgp.v2023.1.Hs.entrez.gmt	Y	N
HEDENFALK_BREAST_CANCER_BRACX_UP	19	Chem_Genet_Perturb	c2.cgp.v2023.1.Hs.entrez.gmt	Y	N
HEDENFALK_BREAST_CANCER_BRACX_DN	20	Chem_Genet_Perturb	c2.cgp.v2023.1.Hs.entrez.gmt	Y	Y
JAZAERI_BREAST_CANCER_BRCA1_VS_BRCA2_UP	49	Chem_Genet_Perturb	c2.cgp.v2023.1.Hs.entrez.gmt	Y	Y
NIKOLSKY_OVERCONNECTED_IN_BREAST_CANCER	21	Chem_Genet_Perturb	c2.cgp.v2023.1.Hs.entrez.gmt	Y	N
FINETTI_BREAST_CANCERS_KINOME_BLUE	21	Chem_Genet_Perturb	c2.cgp.v2023.1.Hs.entrez.gmt	Y	N
FINETTI_BREAST_CANCERS_KINOME_GRAY	15	Chem_Genet_Perturb	c2.cgp.v2023.1.Hs.entrez.gmt	Y	N
SMID_BREAST_CANCER_RELAPSE_IN_BRAIN_UP	41	Chem_Genet_Perturb	c2.cgp.v2023.1.Hs.entrez.gmt	Y	Y
SMID_BREAST_CANCER_RELAPSE_IN_BONE_DN	324	Chem_Genet_Perturb	c2.cgp.v2023.1.Hs.entrez.gmt	Y	Y
SMID_BREAST_CANCER_RELAPSE_IN_LUNG_UP	22	Chem_Genet_Perturb	c2.cgp.v2023.1.Hs.entrez.gmt	Y	N
SMID_BREAST_CANCER_RELAPSE_IN_PLEURA_UP	6	Chem_Genet_Perturb	c2.cgp.v2023.1.Hs.entrez.gmt	N	N
SMID_BREAST_CANCER_RELAPSE_IN_PLEURA_DN	32	Chem_Genet_Perturb	c2.cgp.v2023.1.Hs.entrez.gmt	Y	N
SMID_BREAST_CANCER_LUMINAL_B_DN	587	Chem_Genet_Perturb	c2.cgp.v2023.1.Hs.entrez.gmt	N	N
SMID_BREAST_CANCER_ERBB2_DN	5	Chem_Genet_Perturb	c2.cgp.v2023.1.Hs.entrez.gmt	N	N
SMID_BREAST_CANCER_NORMAL_LIKE_UP	484	Chem_Genet_Perturb	c2.cgp.v2023.1.Hs.entrez.gmt	Y	Y
SMID_BREAST_CANCER_NORMAL_LIKE_DN	6	Chem_Genet_Perturb	c2.cgp.v2023.1.Hs.entrez.gmt	N	N
SMID_BREAST_CANCER_BASAL_UP	662	Chem_Genet_Perturb	c2.cgp.v2023.1.Hs.entrez.gmt	N	N
CLIMENT_BREAST_CANCER_COPY_NUMBER_UP	23	Chem_Genet_Perturb	c2.cgp.v2023.1.Hs.entrez.gmt	Y	N
CLIMENT_BREAST_CANCER_COPY_NUMBER_DN	8	Chem_Genet_Perturb	c2.cgp.v2023.1.Hs.entrez.gmt	N	N
VANTVEER_BREAST_CANCER_ESR1_DN	224	Chem_Genet_Perturb	c2.cgp.v2023.1.Hs.entrez.gmt	Y	Y
VANTVEER_BREAST_CANCER_BRCA1_UP	34	Chem_Genet_Perturb	c2.cgp.v2023.1.Hs.entrez.gmt	Y	Y
VANTVEER_BREAST_CANCER_BRCA1_DN	41	Chem_Genet_Perturb	c2.cgp.v2023.1.Hs.entrez.gmt	Y	N
FINAK_BREAST_CANCER_SDPP_SIGNATURE	26	Chem_Genet_Perturb	c2.cgp.v2023.1.Hs.entrez.gmt	Y	N
POOLA_INVASIVE_BREAST_CANCER_DN	133	Chem_Genet_Perturb	c2.cgp.v2023.1.Hs.entrez.gmt	Y	Y
PUJANA_BREAST_CANCER_WITH_BRCA1_MUTATED_DN	9	Chem_Genet_Perturb	c2.cgp.v2023.1.Hs.entrez.gmt	N	N
WANG_METASTASIS_OF_BREAST_CANCER_ESR1_DN	32	Chem_Genet_Perturb	c2.cgp.v2023.1.Hs.entrez.gmt	Y	N
WANG_METASTASIS_OF_BREAST_CANCER	16	Chem_Genet_Perturb	c2.cgp.v2023.1.Hs.entrez.gmt	N	N
FARMER_BREAST_CANCER_CLUSTER_6	14	Chem_Genet_Perturb	c2.cgp.v2023.1.Hs.entrez.gmt	N	N
FARMER_BREAST_CANCER_CLUSTER_4	19	Chem_Genet_Perturb	c2.cgp.v2023.1.Hs.entrez.gmt	Y	Y
FARMER_BREAST_CANCER_CLUSTER_3	16	Chem_Genet_Perturb	c2.cgp.v2023.1.Hs.entrez.gmt	Y	N
LANDIS_BREAST_CANCER_PROGRESSION_UP	46	Chem_Genet_Perturb	c2.cgp.v2023.1.Hs.entrez.gmt	Y	Y
ZHANG_BREAST_CANCER_PROGENITORS_DN	139	Chem_Genet_Perturb	c2.cgp.v2023.1.Hs.entrez.gmt	Y	Y
ZHANG_BREAST_CANCER_PROGENITORS_UP	433	Chem_Genet_Perturb	c2.cgp.v2023.1.Hs.entrez.gmt	Y	Y
LANDIS_BREAST_CANCER_PROGRESSION_DN	72	Chem_Genet_Perturb	c2.cgp.v2023.1.Hs.entrez.gmt	Y	Y
BERTUCCI_MEDULLARY_VS_DUCTAL_BREAST_CANCER_DN	180	Chem_Genet_Perturb	c2.cgp.v2023.1.Hs.entrez.gmt	Y	Y
SCHUETZ_BREAST_CANCER_DUCTAL_INVASIVE_UP	352	Chem_Genet_Perturb	c2.cgp.v2023.1.Hs.entrez.gmt	Y	Y
CHARAFE_BREAST_CANCER_LUMINAL_VS_BASAL_DN	456	Chem_Genet_Perturb	c2.cgp.v2023.1.Hs.entrez.gmt	Y	Y
CHARAFE_BREAST_CANCER_LUMINAL_VS_MESENCHYMAL_DN	465	Chem_Genet_Perturb	c2.cgp.v2023.1.Hs.entrez.gmt	Y	Y
LIEN_BREAST_CARCINOMA_METAPLASTIC_VS_DUCTAL_UP	83	Chem_Genet_Perturb	c2.cgp.v2023.1.Hs.entrez.gmt	Y	Y
POOLA_INVASIVE_BREAST_CANCER_UP	292	Chem_Genet_Perturb	c2.cgp.v2023.1.Hs.entrez.gmt	Y	Y
SCHUETZ_BREAST_CANCER_DUCTAL_INVASIVE_DN	85	Chem_Genet_Perturb	c2.cgp.v2023.1.Hs.entrez.gmt	Y	N
SOTIRIOU_BREAST_CANCER_GRADE_1_VS_3_UP	154	Chem_Genet_Perturb	c2.cgp.v2023.1.Hs.entrez.gmt	Y	Y
CHARAFE_BREAST_CANCER_LUMINAL_VS_BASAL_UP	384	Chem_Genet_Perturb	c2.cgp.v2023.1.Hs.entrez.gmt	Y	Y
CHARAFE_BREAST_CANCER_LUMINAL_VS_MESENCHYMAL_UP	454	Chem_Genet_Perturb	c2.cgp.v2023.1.Hs.entrez.gmt	Y	Y
CHARAFE_BREAST_CANCER_BASAL_VS_MESENCHYMAL_UP	126	Chem_Genet_Perturb	c2.cgp.v2023.1.Hs.entrez.gmt	Y	Y
DOANE_BREAST_CANCER_CLASSES_UP	71	Chem_Genet_Perturb	c2.cgp.v2023.1.Hs.entrez.gmt	Y	N
DOANE_BREAST_CANCER_ESR1_UP	111	Chem_Genet_Perturb	c2.cgp.v2023.1.Hs.entrez.gmt	Y	Y
NADERI_BREAST_CANCER_PROGNOSIS_UP	51	Chem_Genet_Perturb	c2.cgp.v2023.1.Hs.entrez.gmt	Y	Y
FARMER_BREAST_CANCER_APOCRINE_VS_LUMINAL	327	Chem_Genet_Perturb	c2.cgp.v2023.1.Hs.entrez.gmt	Y	N
FARMER_BREAST_CANCER_APOCRINE_VS_BASAL	329	Chem_Genet_Perturb	c2.cgp.v2023.1.Hs.entrez.gmt	Y	N
FARMER_BREAST_CANCER_BASAL_VS_LULMINAL	329	Chem_Genet_Perturb	c2.cgp.v2023.1.Hs.entrez.gmt	Y	N
FARMER_BREAST_CANCER_CLUSTER_1	48	Chem_Genet_Perturb	c2.cgp.v2023.1.Hs.entrez.gmt	Y	Y
FARMER_BREAST_CANCER_CLUSTER_8	6	Chem_Genet_Perturb	c2.cgp.v2023.1.Hs.entrez.gmt	N	N
FARMER_BREAST_CANCER_CLUSTER_2	33	Chem_Genet_Perturb	c2.cgp.v2023.1.Hs.entrez.gmt	Y	Y
HONRADO_BREAST_CANCER_BRCA1_VS_BRCA2	17	Chem_Genet_Perturb	c2.cgp.v2023.1.Hs.entrez.gmt	Y	Y
WANG_METHYLATED_IN_BREAST_CANCER	35	Chem_Genet_Perturb	c2.cgp.v2023.1.Hs.entrez.gmt	Y	Y
LIEN_BREAST_CARCINOMA_METAPLASTIC_VS_DUCTAL_DN	115	Chem_Genet_Perturb	c2.cgp.v2023.1.Hs.entrez.gmt	Y	Y
YANG_BREAST_CANCER_ESR1_UP	36	Chem_Genet_Perturb	c2.cgp.v2023.1.Hs.entrez.gmt	Y	Y
LIEN_BREAST_CARCINOMA_METAPLASTIC	33	Chem_Genet_Perturb	c2.cgp.v2023.1.Hs.entrez.gmt	Y	N
PUJANA_BREAST_CANCER_LIT_INT_NETWORK	101	Chem_Genet_Perturb	c2.cgp.v2023.1.Hs.entrez.gmt	Y	Y
NIKOLSKY_BREAST_CANCER_19P13_AMPLICON	5	Chem_Genet_Perturb	c2.cgp.v2023.1.Hs.entrez.gmt	N	N
NIKOLSKY_BREAST_CANCER_21Q22_AMPLICON	16	Chem_Genet_Perturb	c2.cgp.v2023.1.Hs.entrez.gmt	N	N
VANTVEER_BREAST_CANCER_METASTASIS_DN	109	Chem_Genet_Perturb	c2.cgp.v2023.1.Hs.entrez.gmt	Y	Y
VANTVEER_BREAST_CANCER_METASTASIS_UP	45	Chem_Genet_Perturb	c2.cgp.v2023.1.Hs.entrez.gmt	Y	N
FINETTI_BREAST_CANCER_KINOME_RED	16	Chem_Genet_Perturb	c2.cgp.v2023.1.Hs.entrez.gmt	Y	Y
FINETTI_BREAST_CANCER_KINOME_GREEN	16	Chem_Genet_Perturb	c2.cgp.v2023.1.Hs.entrez.gmt	Y	N
SMID_BREAST_CANCER_RELAPSE_IN_BRAIN_DN	82	Chem_Genet_Perturb	c2.cgp.v2023.1.Hs.entrez.gmt	Y	Y
SMID_BREAST_CANCER_RELAPSE_IN_BONE_UP	99	Chem_Genet_Perturb	c2.cgp.v2023.1.Hs.entrez.gmt	Y	Y
SMID_BREAST_CANCER_RELAPSE_IN_LUNG_DN	38	Chem_Genet_Perturb	c2.cgp.v2023.1.Hs.entrez.gmt	Y	Y
SMID_BREAST_CANCER_RELAPSE_IN_LIVER_UP	6	Chem_Genet_Perturb	c2.cgp.v2023.1.Hs.entrez.gmt	N	N
SMID_BREAST_CANCER_RELAPSE_IN_LIVER_DN	10	Chem_Genet_Perturb	c2.cgp.v2023.1.Hs.entrez.gmt	N	N
SMID_BREAST_CANCER_LUMINAL_B_UP	169	Chem_Genet_Perturb	c2.cgp.v2023.1.Hs.entrez.gmt	Y	Y
SMID_BREAST_CANCER_LUMINAL_A_UP	85	Chem_Genet_Perturb	c2.cgp.v2023.1.Hs.entrez.gmt	Y	Y
SMID_BREAST_CANCER_LUMINAL_A_DN	18	Chem_Genet_Perturb	c2.cgp.v2023.1.Hs.entrez.gmt	Y	Y
SMID_BREAST_CANCER_ERBB2_UP	151	Chem_Genet_Perturb	c2.cgp.v2023.1.Hs.entrez.gmt	Y	Y
SMID_BREAST_CANCER_BASAL_DN	699	Chem_Genet_Perturb	c2.cgp.v2023.1.Hs.entrez.gmt	N	N
VANTVEER_BREAST_CANCER_ESR1_UP	149	Chem_Genet_Perturb	c2.cgp.v2023.1.Hs.entrez.gmt	Y	Y
PUJANA_BREAST_CANCER_WITH_BRCA1_MUTATED_UP	55	Chem_Genet_Perturb	c2.cgp.v2023.1.Hs.entrez.gmt	Y	Y
VANTVEER_BREAST_CANCER_POOR_PROGNOSIS	49	Chem_Genet_Perturb	c2.cgp.v2023.1.Hs.entrez.gmt	Y	Y
WANG_METASTASIS_OF_BREAST_CANCER_ESR1_UP	22	Chem_Genet_Perturb	c2.cgp.v2023.1.Hs.entrez.gmt	Y	Y
FARMER_BREAST_CANCER_CLUSTER_5	19	Chem_Genet_Perturb	c2.cgp.v2023.1.Hs.entrez.gmt	Y	Y
WP_BREAST_CANCER_PATHWAY	154	WikiPathways	c2.cp.wikipathways.v2023.1.Hs.entrez.gmt	Y	Y
WP_AMINO_ACID_METABOLISM_IN_TRIPLENEGATIVE_BREAST_CANCER_CELLS	7	WikiPathways	c2.cp.wikipathways.v2023.1.Hs.entrez.gmt	N	N
WP_GLUCOSE_METABOLISM_IN_TRIPLENEGATIVE_BREAST_CANCER_CELLS	8	WikiPathways	c2.cp.wikipathways.v2023.1.Hs.entrez.gmt	N	N
HP_BREAST_CARCINOMA	66	HPO	c5.hpo.v2023.1.Hs.entrez.gmt	Y	Y
HP_NEOPLASM_OF_THE_BREAST	91	HPO	c5.hpo.v2023.1.Hs.entrez.gmt	Y	Y

## Sheet: COAD
Pathway	Size	Collection	GMT	Target	Positive control
SOGA_COLORECTAL_CANCER_MYC_DN	71	Chem_Genet_Perturb	c2.cgp.v2023.1.Hs.entrez.gmt	Y	Y
SOGA_COLORECTAL_CANCER_MYC_UP	82	Chem_Genet_Perturb	c2.cgp.v2023.1.Hs.entrez.gmt	Y	Y
WATANABE_COLON_CANCER_MSI_VS_MSS_UP	29	Chem_Genet_Perturb	c2.cgp.v2023.1.Hs.entrez.gmt	Y	N
WATANABE_COLON_CANCER_MSI_VS_MSS_DN	69	Chem_Genet_Perturb	c2.cgp.v2023.1.Hs.entrez.gmt	Y	N
LAIHO_COLORECTAL_CANCER_SERRATED_UP	115	Chem_Genet_Perturb	c2.cgp.v2023.1.Hs.entrez.gmt	Y	Y
LAIHO_COLORECTAL_CANCER_SERRATED_DN	85	Chem_Genet_Perturb	c2.cgp.v2023.1.Hs.entrez.gmt	Y	Y
BARRIER_COLON_CANCER_RECURRENCE_UP	42	Chem_Genet_Perturb	c2.cgp.v2023.1.Hs.entrez.gmt	Y	N
BARRIER_COLON_CANCER_RECURRENCE_DN	19	Chem_Genet_Perturb	c2.cgp.v2023.1.Hs.entrez.gmt	Y	N
KOINUMA_COLON_CANCER_MSI_DN	8	Chem_Genet_Perturb	c2.cgp.v2023.1.Hs.entrez.gmt	N	N
IVANOV_MUTATED_IN_COLON_CANCER	13	Chem_Genet_Perturb	c2.cgp.v2023.1.Hs.entrez.gmt	N	N
SCHLESINGER_METHYLATED_IN_COLON_CANCER	10	Chem_Genet_Perturb	c2.cgp.v2023.1.Hs.entrez.gmt	N	N
LOPES_METHYLATED_IN_COLON_CANCER_UP	28	Chem_Genet_Perturb	c2.cgp.v2023.1.Hs.entrez.gmt	Y	N
LOPES_METHYLATED_IN_COLON_CANCER_DN	28	Chem_Genet_Perturb	c2.cgp.v2023.1.Hs.entrez.gmt	Y	N
KONDO_COLON_CANCER_HCP_WITH_H3K27ME1	26	Chem_Genet_Perturb	c2.cgp.v2023.1.Hs.entrez.gmt	Y	N
KONDO_COLON_CANCER_HCP_WITH_H3K27ME3	6	Chem_Genet_Perturb	c2.cgp.v2023.1.Hs.entrez.gmt	N	N
CAMPS_COLON_CANCER_COPY_NUMBER_UP	93	Chem_Genet_Perturb	c2.cgp.v2023.1.Hs.entrez.gmt	Y	N
CAMPS_COLON_CANCER_COPY_NUMBER_DN	74	Chem_Genet_Perturb	c2.cgp.v2023.1.Hs.entrez.gmt	Y	Y
MCGARVEY_SILENCED_BY_METHYLATION_IN_COLON_CANCER	42	Chem_Genet_Perturb	c2.cgp.v2023.1.Hs.entrez.gmt	Y	Y
GRADE_COLON_AND_RECTAL_CANCER_DN	102	Chem_Genet_Perturb	c2.cgp.v2023.1.Hs.entrez.gmt	Y	Y
GRADE_COLON_AND_RECTAL_CANCER_UP	290	Chem_Genet_Perturb	c2.cgp.v2023.1.Hs.entrez.gmt	Y	Y
KOINUMA_COLON_CANCER_MSI_UP	16	Chem_Genet_Perturb	c2.cgp.v2023.1.Hs.entrez.gmt	Y	Y
WEBER_METHYLATED_IN_COLON_CANCER	18	Chem_Genet_Perturb	c2.cgp.v2023.1.Hs.entrez.gmt	N	N
KEGG_COLORECTAL_CANCER	62	KEGG	c2.cp.kegg.v2023.1.Hs.entrez.gmt	Y	N
WP_CHROMOSOMAL_AND_MICROSATELLITE_INSTABILITY_IN_COLORECTAL_CANCER	73	WikiPathways	c2.cp.wikipathways.v2023.1.Hs.entrez.gmt	Y	N
WP_EPITHELIAL_TO_MESENCHYMAL_TRANSITION_IN_COLORECTAL_CANCER	161	WikiPathways	c2.cp.wikipathways.v2023.1.Hs.entrez.gmt	Y	Y
WP_LNCRNA_IN_CANONICAL_WNT_SIGNALING_AND_COLORECTAL_CANCER	98	WikiPathways	c2.cp.wikipathways.v2023.1.Hs.entrez.gmt	Y	Y
WP_METABOLIC_REPROGRAMMING_IN_COLON_CANCER	42	WikiPathways	c2.cp.wikipathways.v2023.1.Hs.entrez.gmt	Y	Y
HP_COLON_CANCER	41	HPO	c5.hpo.v2023.1.Hs.entrez.gmt	Y	Y
HP_ADENOCARCINOMA_OF_THE_COLON	31	HPO	c5.hpo.v2023.1.Hs.entrez.gmt	Y	Y
HP_NEOPLASM_OF_THE_COLON	78	HPO	c5.hpo.v2023.1.Hs.entrez.gmt	Y	Y

## Sheet: ESCA
Pathway	Size	Collection	GMT	Target	Positive control
WANG_BARRETTS_ESOPHAGUS_AND_ESOPHAGUS_CANCER_UP	26	Chem_Genet_Perturb	c2.cgp.v2023.1.Hs.entrez.gmt	Y	Y
WANG_BARRETTS_ESOPHAGUS_AND_ESOPHAGUS_CANCER_DN	37	Chem_Genet_Perturb	c2.cgp.v2023.1.Hs.entrez.gmt	Y	Y
WANG_ESOPHAGUS_CANCER_VS_NORMAL_DN	101	Chem_Genet_Perturb	c2.cgp.v2023.1.Hs.entrez.gmt	Y	Y
WANG_ESOPHAGUS_CANCER_PROGRESSION_UP	9	Chem_Genet_Perturb	c2.cgp.v2023.1.Hs.entrez.gmt	N	N
TANAKA_METHYLATED_IN_ESOPHAGEAL_CARCINOMA	102	Chem_Genet_Perturb	c2.cgp.v2023.1.Hs.entrez.gmt	Y	N
STONER_ESOPHAGEAL_CARCINOGENESIS_UP	38	Chem_Genet_Perturb	c2.cgp.v2023.1.Hs.entrez.gmt	Y	Y
STONER_ESOPHAGEAL_CARCINOGENESIS_DN	7	Chem_Genet_Perturb	c2.cgp.v2023.1.Hs.entrez.gmt	N	N
WANG_ESOPHAGUS_CANCER_VS_NORMAL_UP	121	Chem_Genet_Perturb	c2.cgp.v2023.1.Hs.entrez.gmt	Y	Y
HP_ESOPHAGEAL_CARCINOMA	13	HPO	c5.hpo.v2023.1.Hs.entrez.gmt	N	N
HP_ESOPHAGEAL_NEOPLASM	29	HPO	c5.hpo.v2023.1.Hs.entrez.gmt	Y	N

## Sheet: HNSC
Pathway	Size	Collection	GMT	Target	Positive control
RICKMAN_HEAD_AND_NECK_CANCER_A	105	Chem_Genet_Perturb	c2.cgp.v2023.1.Hs.entrez.gmt	Y	Y
RICKMAN_HEAD_AND_NECK_CANCER_B	55	Chem_Genet_Perturb	c2.cgp.v2023.1.Hs.entrez.gmt	Y	Y
RICKMAN_HEAD_AND_NECK_CANCER_C	116	Chem_Genet_Perturb	c2.cgp.v2023.1.Hs.entrez.gmt	Y	Y
RICKMAN_HEAD_AND_NECK_CANCER_D	40	Chem_Genet_Perturb	c2.cgp.v2023.1.Hs.entrez.gmt	Y	Y
RICKMAN_HEAD_AND_NECK_CANCER_E	88	Chem_Genet_Perturb	c2.cgp.v2023.1.Hs.entrez.gmt	Y	Y
SLEBOS_HEAD_AND_NECK_CANCER_WITH_HPV_UP	79	Chem_Genet_Perturb	c2.cgp.v2023.1.Hs.entrez.gmt	Y	Y
RICKMAN_HEAD_AND_NECK_CANCER_F	55	Chem_Genet_Perturb	c2.cgp.v2023.1.Hs.entrez.gmt	Y	Y
WP_HEAD_AND_NECK_SQUAMOUS_CELL_CARCINOMA	74	WikiPathways	c2.cp.wikipathways.v2023.1.Hs.entrez.gmt	Y	Y
HP_NEOPLASM_OF_HEAD_AND_NECK	37	HPO	c5.hpo.v2023.1.Hs.entrez.gmt	Y	N

## Sheet: KIRC
Pathway	Size	Collection	GMT	Target	Positive control
ABDULRAHMAN_KIDNEY_CANCER_VHL_DN	13	Chem_Genet_Perturb	c2.cgp.v2023.1.Hs.entrez.gmt	N	N
KEGG_RENAL_CELL_CARCINOMA	70	KEGG	c2.cp.kegg.v2023.1.Hs.entrez.gmt	Y	Y
WP_MET_IN_TYPE_1_PAPILLARY_RENAL_CELL_CARCINOMA	59	WikiPathways	c2.cp.wikipathways.v2023.1.Hs.entrez.gmt	Y	N
WP_CLEAR_CELL_RENAL_CELL_CARCINOMA_PATHWAYS	86	WikiPathways	c2.cp.wikipathways.v2023.1.Hs.entrez.gmt	Y	Y
WP_HEREDITARY_LEIOMYOMATOSIS_AND_RENAL_CELL_CARCINOMA_PATHWAY	20	WikiPathways	c2.cp.wikipathways.v2023.1.Hs.entrez.gmt	Y	N
WP_TYPE_2_PAPILLARY_RENAL_CELL_CARCINOMA	34	WikiPathways	c2.cp.wikipathways.v2023.1.Hs.entrez.gmt	Y	Y
HP_RENAL_CELL_CARCINOMA	72	HPO	c5.hpo.v2023.1.Hs.entrez.gmt	Y	N
HP_PAPILLARY_RENAL_CELL_CARCINOMA	8	HPO	c5.hpo.v2023.1.Hs.entrez.gmt	N	N

## Sheet: LIHC
Pathway	Size	Collection	GMT	Target	Positive control
MIDORIKAWA_AMPLIFIED_IN_LIVER_CANCER	55	Chem_Genet_Perturb	c2.cgp.v2023.1.Hs.entrez.gmt	Y	N
CAVARD_LIVER_CANCER_MALIGNANT_VS_BENIGN	32	Chem_Genet_Perturb	c2.cgp.v2023.1.Hs.entrez.gmt	Y	N
LIU_LIVER_CANCER	35	Chem_Genet_Perturb	c2.cgp.v2023.1.Hs.entrez.gmt	Y	N
SAKAI_CHRONIC_HEPATITIS_VS_LIVER_CANCER_DN	36	Chem_Genet_Perturb	c2.cgp.v2023.1.Hs.entrez.gmt	Y	Y
IIZUKA_LIVER_CANCER_PROGRESSION_L0_L1_UP	15	Chem_Genet_Perturb	c2.cgp.v2023.1.Hs.entrez.gmt	N	N
IIZUKA_LIVER_CANCER_PROGRESSION_L1_G1_DN	10	Chem_Genet_Perturb	c2.cgp.v2023.1.Hs.entrez.gmt	N	N
IIZUKA_LIVER_CANCER_PROGRESSION_G1_G2_DN	25	Chem_Genet_Perturb	c2.cgp.v2023.1.Hs.entrez.gmt	Y	Y
LEE_LIVER_CANCER_MYC_UP	54	Chem_Genet_Perturb	c2.cgp.v2023.1.Hs.entrez.gmt	Y	N
IIZUKA_LIVER_CANCER_PROGRESSION_L0_L1_DN	17	Chem_Genet_Perturb	c2.cgp.v2023.1.Hs.entrez.gmt	Y	N
LEE_LIVER_CANCER_MYC_TGFA_UP	61	Chem_Genet_Perturb	c2.cgp.v2023.1.Hs.entrez.gmt	Y	Y
IIZUKA_LIVER_CANCER_PROGRESSION_G2_G3_UP	27	Chem_Genet_Perturb	c2.cgp.v2023.1.Hs.entrez.gmt	Y	Y
LEE_LIVER_CANCER_ACOX1_UP	65	Chem_Genet_Perturb	c2.cgp.v2023.1.Hs.entrez.gmt	Y	Y
SMITH_LIVER_CANCER	47	Chem_Genet_Perturb	c2.cgp.v2023.1.Hs.entrez.gmt	Y	Y
LEE_LIVER_CANCER_MYC_E2F1_UP	56	Chem_Genet_Perturb	c2.cgp.v2023.1.Hs.entrez.gmt	Y	N
LEE_LIVER_CANCER_CIPROFIBRATE_UP	60	Chem_Genet_Perturb	c2.cgp.v2023.1.Hs.entrez.gmt	Y	Y
IIZUKA_LIVER_CANCER_PROGRESSION_L1_G1_UP	20	Chem_Genet_Perturb	c2.cgp.v2023.1.Hs.entrez.gmt	Y	Y
IIZUKA_LIVER_CANCER_EARLY_RECURRENCE	11	Chem_Genet_Perturb	c2.cgp.v2023.1.Hs.entrez.gmt	N	N
LEE_LIVER_CANCER_DENA_UP	60	Chem_Genet_Perturb	c2.cgp.v2023.1.Hs.entrez.gmt	Y	N
LEE_LIVER_CANCER_E2F1_UP	63	Chem_Genet_Perturb	c2.cgp.v2023.1.Hs.entrez.gmt	Y	Y
ACEVEDO_LIVER_CANCER_WITH_H3K27ME3_UP	290	Chem_Genet_Perturb	c2.cgp.v2023.1.Hs.entrez.gmt	Y	Y
ACEVEDO_LIVER_CANCER_WITH_H3K27ME3_DN	222	Chem_Genet_Perturb	c2.cgp.v2023.1.Hs.entrez.gmt	Y	N
ACEVEDO_LIVER_CANCER_WITH_H3K9ME3_UP	139	Chem_Genet_Perturb	c2.cgp.v2023.1.Hs.entrez.gmt	Y	Y
ACEVEDO_LIVER_CANCER_WITH_H3K9ME3_DN	119	Chem_Genet_Perturb	c2.cgp.v2023.1.Hs.entrez.gmt	Y	Y
ACEVEDO_METHYLATED_IN_LIVER_CANCER_DN	872	Chem_Genet_Perturb	c2.cgp.v2023.1.Hs.entrez.gmt	Y	Y
BOYAULT_LIVER_CANCER_SUBCLASS_G1_UP	116	Chem_Genet_Perturb	c2.cgp.v2023.1.Hs.entrez.gmt	Y	Y
BOYAULT_LIVER_CANCER_SUBCLASS_G1_DN	40	Chem_Genet_Perturb	c2.cgp.v2023.1.Hs.entrez.gmt	Y	Y
BOYAULT_LIVER_CANCER_SUBCLASS_G2	28	Chem_Genet_Perturb	c2.cgp.v2023.1.Hs.entrez.gmt	Y	N
BOYAULT_LIVER_CANCER_SUBCLASS_G5_DN	28	Chem_Genet_Perturb	c2.cgp.v2023.1.Hs.entrez.gmt	Y	Y
BOYAULT_LIVER_CANCER_SUBCLASS_G6_UP	66	Chem_Genet_Perturb	c2.cgp.v2023.1.Hs.entrez.gmt	Y	N
BOYAULT_LIVER_CANCER_SUBCLASS_G6_DN	19	Chem_Genet_Perturb	c2.cgp.v2023.1.Hs.entrez.gmt	Y	Y
BOYAULT_LIVER_CANCER_SUBCLASS_G12_UP	40	Chem_Genet_Perturb	c2.cgp.v2023.1.Hs.entrez.gmt	Y	Y
BOYAULT_LIVER_CANCER_SUBCLASS_G12_DN	15	Chem_Genet_Perturb	c2.cgp.v2023.1.Hs.entrez.gmt	N	N
BOYAULT_LIVER_CANCER_SUBCLASS_G23_DN	10	Chem_Genet_Perturb	c2.cgp.v2023.1.Hs.entrez.gmt	N	N
BOYAULT_LIVER_CANCER_SUBCLASS_G56_UP	11	Chem_Genet_Perturb	c2.cgp.v2023.1.Hs.entrez.gmt	N	N
BOYAULT_LIVER_CANCER_SUBCLASS_G56_DN	17	Chem_Genet_Perturb	c2.cgp.v2023.1.Hs.entrez.gmt	Y	Y
CHIANG_LIVER_CANCER_SUBCLASS_CTNNB1_UP	175	Chem_Genet_Perturb	c2.cgp.v2023.1.Hs.entrez.gmt	Y	Y
CHIANG_LIVER_CANCER_SUBCLASS_INTERFERON_DN	52	Chem_Genet_Perturb	c2.cgp.v2023.1.Hs.entrez.gmt	Y	Y
CHIANG_LIVER_CANCER_SUBCLASS_POLYSOMY7_UP	79	Chem_Genet_Perturb	c2.cgp.v2023.1.Hs.entrez.gmt	Y	Y
CHIANG_LIVER_CANCER_SUBCLASS_POLYSOMY7_DN	25	Chem_Genet_Perturb	c2.cgp.v2023.1.Hs.entrez.gmt	Y	N
CHIANG_LIVER_CANCER_SUBCLASS_UNANNOTATED_UP	86	Chem_Genet_Perturb	c2.cgp.v2023.1.Hs.entrez.gmt	Y	Y
HOSHIDA_LIVER_CANCER_LATE_RECURRENCE_UP	62	Chem_Genet_Perturb	c2.cgp.v2023.1.Hs.entrez.gmt	Y	N
HOSHIDA_LIVER_CANCER_SURVIVAL_UP	73	Chem_Genet_Perturb	c2.cgp.v2023.1.Hs.entrez.gmt	Y	Y
KAPOSI_LIVER_CANCER_MET_UP	18	Chem_Genet_Perturb	c2.cgp.v2023.1.Hs.entrez.gmt	Y	N
LEE_LIVER_CANCER_HEPATOBLAST	16	Chem_Genet_Perturb	c2.cgp.v2023.1.Hs.entrez.gmt	N	N
WANG_RECURRENT_LIVER_CANCER_UP	20	Chem_Genet_Perturb	c2.cgp.v2023.1.Hs.entrez.gmt	Y	Y
WANG_RECURRENT_LIVER_CANCER_DN	16	Chem_Genet_Perturb	c2.cgp.v2023.1.Hs.entrez.gmt	N	N
KUROKAWA_LIVER_CANCER_EARLY_RECURRENCE_UP	12	Chem_Genet_Perturb	c2.cgp.v2023.1.Hs.entrez.gmt	N	N
HOSHIDA_LIVER_CANCER_SUBCLASS_S2	115	Chem_Genet_Perturb	c2.cgp.v2023.1.Hs.entrez.gmt	Y	Y
HO_LIVER_CANCER_VASCULAR_INVASION	13	Chem_Genet_Perturb	c2.cgp.v2023.1.Hs.entrez.gmt	N	N
ROESSLER_LIVER_CANCER_METASTASIS_UP	106	Chem_Genet_Perturb	c2.cgp.v2023.1.Hs.entrez.gmt	Y	N
ROESSLER_LIVER_CANCER_METASTASIS_DN	51	Chem_Genet_Perturb	c2.cgp.v2023.1.Hs.entrez.gmt	Y	N
VILLANUEVA_LIVER_CANCER_KRT19_UP	175	Chem_Genet_Perturb	c2.cgp.v2023.1.Hs.entrez.gmt	Y	Y
VILLANUEVA_LIVER_CANCER_KRT19_DN	63	Chem_Genet_Perturb	c2.cgp.v2023.1.Hs.entrez.gmt	Y	Y
MINGUEZ_LIVER_CANCER_VASCULAR_INVASION_UP	14	Chem_Genet_Perturb	c2.cgp.v2023.1.Hs.entrez.gmt	N	N
MINGUEZ_LIVER_CANCER_VASCULAR_INVASION_DN	21	Chem_Genet_Perturb	c2.cgp.v2023.1.Hs.entrez.gmt	Y	Y
ANDERSEN_LIVER_CANCER_KRT19_UP	35	Chem_Genet_Perturb	c2.cgp.v2023.1.Hs.entrez.gmt	Y	Y
ANDERSEN_LIVER_CANCER_KRT19_DN	75	Chem_Genet_Perturb	c2.cgp.v2023.1.Hs.entrez.gmt	Y	Y
KIM_LIVER_CANCER_POOR_SURVIVAL_UP	22	Chem_Genet_Perturb	c2.cgp.v2023.1.Hs.entrez.gmt	Y	Y
KIM_LIVER_CANCER_POOR_SURVIVAL_DN	43	Chem_Genet_Perturb	c2.cgp.v2023.1.Hs.entrez.gmt	Y	Y
DESERT_PERIPORTAL_HEPATOCELLULAR_CARCINOMA_SUBCLASS_UP	159	Chem_Genet_Perturb	c2.cgp.v2023.1.Hs.entrez.gmt	Y	Y
DESERT_PERIVENOUS_HEPATOCELLULAR_CARCINOMA_SUBCLASS_UP	155	Chem_Genet_Perturb	c2.cgp.v2023.1.Hs.entrez.gmt	Y	Y
DESERT_EXTRACELLULAR_MATRIX_HEPATOCELLULAR_CARCINOMA_SUBCLASS_UP	22	Chem_Genet_Perturb	c2.cgp.v2023.1.Hs.entrez.gmt	Y	N
DESERT_STEM_CELL_HEPATOCELLULAR_CARCINOMA_SUBCLASS_UP	242	Chem_Genet_Perturb	c2.cgp.v2023.1.Hs.entrez.gmt	Y	Y
BORLAK_LIVER_CANCER_EGF_UP	53	Chem_Genet_Perturb	c2.cgp.v2023.1.Hs.entrez.gmt	Y	Y
SHETH_LIVER_CANCER_VS_TXNIP_LOSS_PAM2	168	Chem_Genet_Perturb	c2.cgp.v2023.1.Hs.entrez.gmt	Y	N
SHETH_LIVER_CANCER_VS_TXNIP_LOSS_PAM3	74	Chem_Genet_Perturb	c2.cgp.v2023.1.Hs.entrez.gmt	Y	Y
SHETH_LIVER_CANCER_VS_TXNIP_LOSS_PAM5	108	Chem_Genet_Perturb	c2.cgp.v2023.1.Hs.entrez.gmt	Y	Y
SHETH_LIVER_CANCER_VS_TXNIP_LOSS_PAM6	55	Chem_Genet_Perturb	c2.cgp.v2023.1.Hs.entrez.gmt	Y	N
FUJIWARA_PARK2_IN_LIVER_CANCER_UP	8	Chem_Genet_Perturb	c2.cgp.v2023.1.Hs.entrez.gmt	N	N
SHETH_LIVER_CANCER_VS_TXNIP_LOSS_PAM1	260	Chem_Genet_Perturb	c2.cgp.v2023.1.Hs.entrez.gmt	Y	N
SHETH_LIVER_CANCER_VS_TXNIP_LOSS_PAM4	288	Chem_Genet_Perturb	c2.cgp.v2023.1.Hs.entrez.gmt	Y	Y
PATIL_LIVER_CANCER	660	Chem_Genet_Perturb	c2.cgp.v2023.1.Hs.entrez.gmt	N	N
ACEVEDO_LIVER_CANCER_UP	972	Chem_Genet_Perturb	c2.cgp.v2023.1.Hs.entrez.gmt	N	N
CHIANG_LIVER_CANCER_SUBCLASS_CTNNB1_DN	170	Chem_Genet_Perturb	c2.cgp.v2023.1.Hs.entrez.gmt	Y	Y
HOSHIDA_LIVER_CANCER_SUBCLASS_S1	235	Chem_Genet_Perturb	c2.cgp.v2023.1.Hs.entrez.gmt	Y	Y
BREUHAHN_GROWTH_FACTOR_SIGNALING_IN_LIVER_CANCER	15	Chem_Genet_Perturb	c2.cgp.v2023.1.Hs.entrez.gmt	N	N
LEE_LIVER_CANCER_CIPROFIBRATE_DN	66	Chem_Genet_Perturb	c2.cgp.v2023.1.Hs.entrez.gmt	Y	Y
LEE_LIVER_CANCER_MYC_TGFA_DN	65	Chem_Genet_Perturb	c2.cgp.v2023.1.Hs.entrez.gmt	Y	Y
LEE_LIVER_CANCER_ACOX1_DN	65	Chem_Genet_Perturb	c2.cgp.v2023.1.Hs.entrez.gmt	Y	Y
IIZUKA_LIVER_CANCER_PROGRESSION_G1_G2_UP	12	Chem_Genet_Perturb	c2.cgp.v2023.1.Hs.entrez.gmt	N	N
IIZUKA_LIVER_CANCER_PROGRESSION_G2_G3_DN	9	Chem_Genet_Perturb	c2.cgp.v2023.1.Hs.entrez.gmt	N	N
LEE_LIVER_CANCER_MYC_E2F1_DN	64	Chem_Genet_Perturb	c2.cgp.v2023.1.Hs.entrez.gmt	Y	Y
LEE_LIVER_CANCER_DENA_DN	74	Chem_Genet_Perturb	c2.cgp.v2023.1.Hs.entrez.gmt	Y	Y
LEE_LIVER_CANCER_MYC_DN	63	Chem_Genet_Perturb	c2.cgp.v2023.1.Hs.entrez.gmt	Y	Y
LEE_LIVER_CANCER_E2F1_DN	64	Chem_Genet_Perturb	c2.cgp.v2023.1.Hs.entrez.gmt	Y	Y
ACEVEDO_LIVER_CANCER_DN	540	Chem_Genet_Perturb	c2.cgp.v2023.1.Hs.entrez.gmt	N	N
LEE_LIVER_CANCER_SURVIVAL_DN	180	Chem_Genet_Perturb	c2.cgp.v2023.1.Hs.entrez.gmt	Y	Y
LEE_LIVER_CANCER_SURVIVAL_UP	187	Chem_Genet_Perturb	c2.cgp.v2023.1.Hs.entrez.gmt	Y	Y
BOYAULT_LIVER_CANCER_SUBCLASS_G3_UP	190	Chem_Genet_Perturb	c2.cgp.v2023.1.Hs.entrez.gmt	Y	Y
BOYAULT_LIVER_CANCER_SUBCLASS_G3_DN	53	Chem_Genet_Perturb	c2.cgp.v2023.1.Hs.entrez.gmt	Y	Y
BOYAULT_LIVER_CANCER_SUBCLASS_G23_UP	53	Chem_Genet_Perturb	c2.cgp.v2023.1.Hs.entrez.gmt	Y	Y
BOYAULT_LIVER_CANCER_SUBCLASS_G123_UP	47	Chem_Genet_Perturb	c2.cgp.v2023.1.Hs.entrez.gmt	Y	Y
BOYAULT_LIVER_CANCER_SUBCLASS_G123_DN	51	Chem_Genet_Perturb	c2.cgp.v2023.1.Hs.entrez.gmt	Y	Y
CHIANG_LIVER_CANCER_SUBCLASS_PROLIFERATION_UP	179	Chem_Genet_Perturb	c2.cgp.v2023.1.Hs.entrez.gmt	Y	Y
CHIANG_LIVER_CANCER_SUBCLASS_PROLIFERATION_DN	179	Chem_Genet_Perturb	c2.cgp.v2023.1.Hs.entrez.gmt	Y	Y
CHIANG_LIVER_CANCER_SUBCLASS_INTERFERON_UP	26	Chem_Genet_Perturb	c2.cgp.v2023.1.Hs.entrez.gmt	Y	Y
CHIANG_LIVER_CANCER_SUBCLASS_UNANNOTATED_DN	194	Chem_Genet_Perturb	c2.cgp.v2023.1.Hs.entrez.gmt	Y	Y
HOSHIDA_LIVER_CANCER_LATE_RECURRENCE_DN	70	Chem_Genet_Perturb	c2.cgp.v2023.1.Hs.entrez.gmt	Y	Y
HOSHIDA_LIVER_CANCER_SURVIVAL_DN	113	Chem_Genet_Perturb	c2.cgp.v2023.1.Hs.entrez.gmt	Y	Y
KAPOSI_LIVER_CANCER_MET_DN	6	Chem_Genet_Perturb	c2.cgp.v2023.1.Hs.entrez.gmt	N	N
YAMASHITA_LIVER_CANCER_WITH_EPCAM_UP	53	Chem_Genet_Perturb	c2.cgp.v2023.1.Hs.entrez.gmt	Y	Y
YAMASHITA_LIVER_CANCER_WITH_EPCAM_DN	17	Chem_Genet_Perturb	c2.cgp.v2023.1.Hs.entrez.gmt	N	N
YAMASHITA_LIVER_CANCER_STEM_CELL_UP	47	Chem_Genet_Perturb	c2.cgp.v2023.1.Hs.entrez.gmt	Y	Y
YAMASHITA_LIVER_CANCER_STEM_CELL_DN	76	Chem_Genet_Perturb	c2.cgp.v2023.1.Hs.entrez.gmt	Y	Y
WOO_LIVER_CANCER_RECURRENCE_UP	105	Chem_Genet_Perturb	c2.cgp.v2023.1.Hs.entrez.gmt	Y	Y
WOO_LIVER_CANCER_RECURRENCE_DN	78	Chem_Genet_Perturb	c2.cgp.v2023.1.Hs.entrez.gmt	Y	Y
KUROKAWA_LIVER_CANCER_EARLY_RECURRENCE_DN	6	Chem_Genet_Perturb	c2.cgp.v2023.1.Hs.entrez.gmt	N	N
SAKAI_CHRONIC_HEPATITIS_VS_LIVER_CANCER_UP	82	Chem_Genet_Perturb	c2.cgp.v2023.1.Hs.entrez.gmt	Y	Y
HOSHIDA_LIVER_CANCER_SUBCLASS_S3	266	Chem_Genet_Perturb	c2.cgp.v2023.1.Hs.entrez.gmt	Y	Y
WP_NCRNAS_INVOLVED_IN_STAT3_SIGNALING_IN_HEPATOCELLULAR_CARCINOMA	17	WikiPathways	c2.cp.wikipathways.v2023.1.Hs.entrez.gmt	N	N
WP_HEPATITIS_C_AND_HEPATOCELLULAR_CARCINOMA	56	WikiPathways	c2.cp.wikipathways.v2023.1.Hs.entrez.gmt	Y	Y
WP_NCRNAS_INVOLVED_IN_WNT_SIGNALING_IN_HEPATOCELLULAR_CARCINOMA	89	WikiPathways	c2.cp.wikipathways.v2023.1.Hs.entrez.gmt	Y	N
HP_HEPATOCELLULAR_CARCINOMA	71	HPO	c5.hpo.v2023.1.Hs.entrez.gmt	Y	N
HP_NEOPLASM_OF_THE_LIVER	138	HPO	c5.hpo.v2023.1.Hs.entrez.gmt	Y	N

## Sheet: LUAD
Pathway	Size	Collection	GMT	Target	Positive control
WIKMAN_ASBESTOS_LUNG_CANCER_UP	17	Chem_Genet_Perturb	c2.cgp.v2023.1.Hs.entrez.gmt	Y	N
WIKMAN_ASBESTOS_LUNG_CANCER_DN	30	Chem_Genet_Perturb	c2.cgp.v2023.1.Hs.entrez.gmt	Y	N
NAKAMURA_LUNG_CANCER	9	Chem_Genet_Perturb	c2.cgp.v2023.1.Hs.entrez.gmt	N	N
LI_LUNG_CANCER	41	Chem_Genet_Perturb	c2.cgp.v2023.1.Hs.entrez.gmt	Y	Y
NAKAMURA_LUNG_CANCER_DIFFERENTIATION_MARKERS	13	Chem_Genet_Perturb	c2.cgp.v2023.1.Hs.entrez.gmt	N	N
INAMURA_LUNG_CANCER_SCC_UP	13	Chem_Genet_Perturb	c2.cgp.v2023.1.Hs.entrez.gmt	N	N
INAMURA_LUNG_CANCER_SCC_DN	13	Chem_Genet_Perturb	c2.cgp.v2023.1.Hs.entrez.gmt	N	N
INAMURA_LUNG_CANCER_SCC_SUBTYPES_UP	14	Chem_Genet_Perturb	c2.cgp.v2023.1.Hs.entrez.gmt	N	N
HATADA_METHYLATED_IN_LUNG_CANCER_UP	377	Chem_Genet_Perturb	c2.cgp.v2023.1.Hs.entrez.gmt	Y	Y
HATADA_METHYLATED_IN_LUNG_CANCER_DN	36	Chem_Genet_Perturb	c2.cgp.v2023.1.Hs.entrez.gmt	Y	N
FALVELLA_SMOKERS_WITH_LUNG_CANCER	81	Chem_Genet_Perturb	c2.cgp.v2023.1.Hs.entrez.gmt	Y	Y
LOCKWOOD_AMPLIFIED_IN_LUNG_CANCER	216	Chem_Genet_Perturb	c2.cgp.v2023.1.Hs.entrez.gmt	Y	Y
TOMIDA_LUNG_CANCER_POOR_SURVIVAL	5	Chem_Genet_Perturb	c2.cgp.v2023.1.Hs.entrez.gmt	N	N
DING_LUNG_CANCER_MUTATED_SIGNIFICANTLY	26	Chem_Genet_Perturb	c2.cgp.v2023.1.Hs.entrez.gmt	Y	N
DING_LUNG_CANCER_MUTATED_FREQUENTLY	12	Chem_Genet_Perturb	c2.cgp.v2023.1.Hs.entrez.gmt	N	N
DING_LUNG_CANCER_EXPRESSION_BY_COPY_NUMBER	100	Chem_Genet_Perturb	c2.cgp.v2023.1.Hs.entrez.gmt	Y	Y
CHEN_LUNG_CANCER_SURVIVAL	28	Chem_Genet_Perturb	c2.cgp.v2023.1.Hs.entrez.gmt	Y	N
SPIRA_SMOKERS_LUNG_CANCER_UP	39	Chem_Genet_Perturb	c2.cgp.v2023.1.Hs.entrez.gmt	Y	N
SPIRA_SMOKERS_LUNG_CANCER_DN	14	Chem_Genet_Perturb	c2.cgp.v2023.1.Hs.entrez.gmt	N	N
SHEDDEN_LUNG_CANCER_GOOD_SURVIVAL_A4	197	Chem_Genet_Perturb	c2.cgp.v2023.1.Hs.entrez.gmt	Y	Y
SHEDDEN_LUNG_CANCER_GOOD_SURVIVAL_A5	69	Chem_Genet_Perturb	c2.cgp.v2023.1.Hs.entrez.gmt	Y	Y
SHEDDEN_LUNG_CANCER_GOOD_SURVIVAL_A12	318	Chem_Genet_Perturb	c2.cgp.v2023.1.Hs.entrez.gmt	Y	N
DING_LUNG_CANCER_MUTATED_RECURRENTLY	6	Chem_Genet_Perturb	c2.cgp.v2023.1.Hs.entrez.gmt	N	N
DING_LUNG_CANCER_BY_MUTATION_RATE	20	Chem_Genet_Perturb	c2.cgp.v2023.1.Hs.entrez.gmt	Y	N
YANAGISAWA_LUNG_CANCER_RECURRENCE	9	Chem_Genet_Perturb	c2.cgp.v2023.1.Hs.entrez.gmt	N	N
STEARMAN_LUNG_CANCER_EARLY_VS_LATE_UP	127	Chem_Genet_Perturb	c2.cgp.v2023.1.Hs.entrez.gmt	Y	Y
STEARMAN_LUNG_CANCER_EARLY_VS_LATE_DN	63	Chem_Genet_Perturb	c2.cgp.v2023.1.Hs.entrez.gmt	Y	Y
SWEET_LUNG_CANCER_KRAS_UP	481	Chem_Genet_Perturb	c2.cgp.v2023.1.Hs.entrez.gmt	Y	Y
SWEET_LUNG_CANCER_KRAS_DN	421	Chem_Genet_Perturb	c2.cgp.v2023.1.Hs.entrez.gmt	Y	Y
ZHONG_SECRETOME_OF_LUNG_CANCER_AND_MACROPHAGE	76	Chem_Genet_Perturb	c2.cgp.v2023.1.Hs.entrez.gmt	Y	Y
ZHONG_SECRETOME_OF_LUNG_CANCER_AND_ENDOTHELIUM	67	Chem_Genet_Perturb	c2.cgp.v2023.1.Hs.entrez.gmt	Y	Y
ZHONG_SECRETOME_OF_LUNG_CANCER_AND_FIBROBLAST	131	Chem_Genet_Perturb	c2.cgp.v2023.1.Hs.entrez.gmt	Y	Y
LI_AMPLIFIED_IN_LUNG_CANCER	183	Chem_Genet_Perturb	c2.cgp.v2023.1.Hs.entrez.gmt	Y	Y
SHEDDEN_LUNG_CANCER_POOR_SURVIVAL_A6	459	Chem_Genet_Perturb	c2.cgp.v2023.1.Hs.entrez.gmt	Y	Y
KEGG_SMALL_CELL_LUNG_CANCER	84	KEGG	c2.cp.kegg.v2023.1.Hs.entrez.gmt	Y	N
KEGG_NON_SMALL_CELL_LUNG_CANCER	54	KEGG	c2.cp.kegg.v2023.1.Hs.entrez.gmt	Y	N
WP_SMALL_CELL_LUNG_CANCER	96	WikiPathways	c2.cp.wikipathways.v2023.1.Hs.entrez.gmt	Y	N
WP_NONSMALL_CELL_LUNG_CANCER	72	WikiPathways	c2.cp.wikipathways.v2023.1.Hs.entrez.gmt	Y	N
HP_NON_SMALL_CELL_LUNG_CARCINOMA	23	HPO	c5.hpo.v2023.1.Hs.entrez.gmt	Y	N

## Sheet: LUSC
Pathway	Size	Collection	GMT	Target	Positive control
WIKMAN_ASBESTOS_LUNG_CANCER_UP	17	Chem_Genet_Perturb	c2.cgp.v2023.1.Hs.entrez.gmt	Y	Y
WIKMAN_ASBESTOS_LUNG_CANCER_DN	30	Chem_Genet_Perturb	c2.cgp.v2023.1.Hs.entrez.gmt	Y	N
NAKAMURA_LUNG_CANCER	9	Chem_Genet_Perturb	c2.cgp.v2023.1.Hs.entrez.gmt	N	N
LI_LUNG_CANCER	41	Chem_Genet_Perturb	c2.cgp.v2023.1.Hs.entrez.gmt	Y	Y
NAKAMURA_LUNG_CANCER_DIFFERENTIATION_MARKERS	13	Chem_Genet_Perturb	c2.cgp.v2023.1.Hs.entrez.gmt	N	N
INAMURA_LUNG_CANCER_SCC_UP	13	Chem_Genet_Perturb	c2.cgp.v2023.1.Hs.entrez.gmt	N	N
INAMURA_LUNG_CANCER_SCC_DN	13	Chem_Genet_Perturb	c2.cgp.v2023.1.Hs.entrez.gmt	N	N
INAMURA_LUNG_CANCER_SCC_SUBTYPES_UP	14	Chem_Genet_Perturb	c2.cgp.v2023.1.Hs.entrez.gmt	N	N
HATADA_METHYLATED_IN_LUNG_CANCER_UP	377	Chem_Genet_Perturb	c2.cgp.v2023.1.Hs.entrez.gmt	Y	Y
HATADA_METHYLATED_IN_LUNG_CANCER_DN	36	Chem_Genet_Perturb	c2.cgp.v2023.1.Hs.entrez.gmt	Y	N
FALVELLA_SMOKERS_WITH_LUNG_CANCER	81	Chem_Genet_Perturb	c2.cgp.v2023.1.Hs.entrez.gmt	Y	Y
LOCKWOOD_AMPLIFIED_IN_LUNG_CANCER	216	Chem_Genet_Perturb	c2.cgp.v2023.1.Hs.entrez.gmt	Y	Y
TOMIDA_LUNG_CANCER_POOR_SURVIVAL	5	Chem_Genet_Perturb	c2.cgp.v2023.1.Hs.entrez.gmt	N	N
DING_LUNG_CANCER_MUTATED_SIGNIFICANTLY	26	Chem_Genet_Perturb	c2.cgp.v2023.1.Hs.entrez.gmt	Y	N
DING_LUNG_CANCER_MUTATED_FREQUENTLY	12	Chem_Genet_Perturb	c2.cgp.v2023.1.Hs.entrez.gmt	N	N
DING_LUNG_CANCER_EXPRESSION_BY_COPY_NUMBER	100	Chem_Genet_Perturb	c2.cgp.v2023.1.Hs.entrez.gmt	Y	Y
CHEN_LUNG_CANCER_SURVIVAL	28	Chem_Genet_Perturb	c2.cgp.v2023.1.Hs.entrez.gmt	Y	Y
SPIRA_SMOKERS_LUNG_CANCER_UP	39	Chem_Genet_Perturb	c2.cgp.v2023.1.Hs.entrez.gmt	Y	Y
SPIRA_SMOKERS_LUNG_CANCER_DN	14	Chem_Genet_Perturb	c2.cgp.v2023.1.Hs.entrez.gmt	N	N
SHEDDEN_LUNG_CANCER_GOOD_SURVIVAL_A4	197	Chem_Genet_Perturb	c2.cgp.v2023.1.Hs.entrez.gmt	Y	Y
SHEDDEN_LUNG_CANCER_GOOD_SURVIVAL_A5	69	Chem_Genet_Perturb	c2.cgp.v2023.1.Hs.entrez.gmt	Y	N
SHEDDEN_LUNG_CANCER_GOOD_SURVIVAL_A12	318	Chem_Genet_Perturb	c2.cgp.v2023.1.Hs.entrez.gmt	Y	N
DING_LUNG_CANCER_MUTATED_RECURRENTLY	6	Chem_Genet_Perturb	c2.cgp.v2023.1.Hs.entrez.gmt	N	N
DING_LUNG_CANCER_BY_MUTATION_RATE	20	Chem_Genet_Perturb	c2.cgp.v2023.1.Hs.entrez.gmt	Y	N
YANAGISAWA_LUNG_CANCER_RECURRENCE	9	Chem_Genet_Perturb	c2.cgp.v2023.1.Hs.entrez.gmt	N	N
STEARMAN_LUNG_CANCER_EARLY_VS_LATE_UP	127	Chem_Genet_Perturb	c2.cgp.v2023.1.Hs.entrez.gmt	Y	N
STEARMAN_LUNG_CANCER_EARLY_VS_LATE_DN	63	Chem_Genet_Perturb	c2.cgp.v2023.1.Hs.entrez.gmt	Y	Y
SWEET_LUNG_CANCER_KRAS_UP	481	Chem_Genet_Perturb	c2.cgp.v2023.1.Hs.entrez.gmt	Y	N
SWEET_LUNG_CANCER_KRAS_DN	421	Chem_Genet_Perturb	c2.cgp.v2023.1.Hs.entrez.gmt	Y	Y
ZHONG_SECRETOME_OF_LUNG_CANCER_AND_MACROPHAGE	76	Chem_Genet_Perturb	c2.cgp.v2023.1.Hs.entrez.gmt	Y	Y
ZHONG_SECRETOME_OF_LUNG_CANCER_AND_ENDOTHELIUM	67	Chem_Genet_Perturb	c2.cgp.v2023.1.Hs.entrez.gmt	Y	Y
ZHONG_SECRETOME_OF_LUNG_CANCER_AND_FIBROBLAST	131	Chem_Genet_Perturb	c2.cgp.v2023.1.Hs.entrez.gmt	Y	Y
LI_AMPLIFIED_IN_LUNG_CANCER	183	Chem_Genet_Perturb	c2.cgp.v2023.1.Hs.entrez.gmt	Y	Y
SHEDDEN_LUNG_CANCER_POOR_SURVIVAL_A6	459	Chem_Genet_Perturb	c2.cgp.v2023.1.Hs.entrez.gmt	Y	Y
KEGG_SMALL_CELL_LUNG_CANCER	84	KEGG	c2.cp.kegg.v2023.1.Hs.entrez.gmt	Y	N
KEGG_NON_SMALL_CELL_LUNG_CANCER	54	KEGG	c2.cp.kegg.v2023.1.Hs.entrez.gmt	Y	N
WP_SMALL_CELL_LUNG_CANCER	96	WikiPathways	c2.cp.wikipathways.v2023.1.Hs.entrez.gmt	Y	N
WP_NONSMALL_CELL_LUNG_CANCER	72	WikiPathways	c2.cp.wikipathways.v2023.1.Hs.entrez.gmt	Y	N
HP_NON_SMALL_CELL_LUNG_CARCINOMA	23	HPO	c5.hpo.v2023.1.Hs.entrez.gmt	Y	N

## Sheet: PRAD
Pathway	Size	Collection	GMT	Target	Positive control
LIU_PROSTATE_CANCER_UP	99	Chem_Genet_Perturb	c2.cgp.v2023.1.Hs.entrez.gmt	Y	Y
HWANG_PROSTATE_CANCER_MARKERS	28	Chem_Genet_Perturb	c2.cgp.v2023.1.Hs.entrez.gmt	Y	N
WANG_HCP_PROSTATE_CANCER	106	Chem_Genet_Perturb	c2.cgp.v2023.1.Hs.entrez.gmt	Y	N
TOMLINS_PROSTATE_CANCER_UP	40	Chem_Genet_Perturb	c2.cgp.v2023.1.Hs.entrez.gmt	Y	Y
WANG_PROSTATE_CANCER_ANDROGEN_INDEPENDENT	66	Chem_Genet_Perturb	c2.cgp.v2023.1.Hs.entrez.gmt	Y	N
KONDO_PROSTATE_CANCER_HCP_WITH_H3K27ME3	97	Chem_Genet_Perturb	c2.cgp.v2023.1.Hs.entrez.gmt	Y	Y
KONDO_PROSTATE_CANCER_WITH_H3K27ME3	194	Chem_Genet_Perturb	c2.cgp.v2023.1.Hs.entrez.gmt	Y	Y
WALLACE_PROSTATE_CANCER_UP	20	Chem_Genet_Perturb	c2.cgp.v2023.1.Hs.entrez.gmt	Y	Y
WALLACE_PROSTATE_CANCER_DN	6	Chem_Genet_Perturb	c2.cgp.v2023.1.Hs.entrez.gmt	N	N
WALLACE_PROSTATE_CANCER_RACE_DN	86	Chem_Genet_Perturb	c2.cgp.v2023.1.Hs.entrez.gmt	Y	Y
YAMASHITA_METHYLATED_IN_PROSTATE_CANCER	66	Chem_Genet_Perturb	c2.cgp.v2023.1.Hs.entrez.gmt	Y	Y
LIU_VAV3_PROSTATE_CARCINOGENESIS_DN	17	Chem_Genet_Perturb	c2.cgp.v2023.1.Hs.entrez.gmt	N	N
SETLUR_PROSTATE_CANCER_TMPRSS2_ERG_FUSION_UP	67	Chem_Genet_Perturb	c2.cgp.v2023.1.Hs.entrez.gmt	Y	Y
SETLUR_PROSTATE_CANCER_TMPRSS2_ERG_FUSION_DN	20	Chem_Genet_Perturb	c2.cgp.v2023.1.Hs.entrez.gmt	N	N
LI_PROSTATE_CANCER_EPIGENETIC	32	Chem_Genet_Perturb	c2.cgp.v2023.1.Hs.entrez.gmt	Y	Y
OUYANG_PROSTATE_CANCER_PROGRESSION_DN	21	Chem_Genet_Perturb	c2.cgp.v2023.1.Hs.entrez.gmt	Y	N
OUYANG_PROSTATE_CANCER_MARKERS	21	Chem_Genet_Perturb	c2.cgp.v2023.1.Hs.entrez.gmt	Y	N
OUYANG_PROSTATE_CANCER_PROGRESSION_UP	21	Chem_Genet_Perturb	c2.cgp.v2023.1.Hs.entrez.gmt	Y	Y
LIU_PROSTATE_CANCER_DN	493	Chem_Genet_Perturb	c2.cgp.v2023.1.Hs.entrez.gmt	Y	Y
WALLACE_PROSTATE_CANCER_RACE_UP	303	Chem_Genet_Perturb	c2.cgp.v2023.1.Hs.entrez.gmt	Y	Y
LIU_VAV3_PROSTATE_CARCINOGENESIS_UP	89	Chem_Genet_Perturb	c2.cgp.v2023.1.Hs.entrez.gmt	Y	Y
TOMLINS_PROSTATE_CANCER_DN	40	Chem_Genet_Perturb	c2.cgp.v2023.1.Hs.entrez.gmt	Y	Y
YEGNASUBRAMANIAN_PROSTATE_CANCER	135	Chem_Genet_Perturb	c2.cgp.v2023.1.Hs.entrez.gmt	Y	Y
KEGG_PROSTATE_CANCER	89	KEGG	c2.cp.kegg.v2023.1.Hs.entrez.gmt	Y	Y
WP_MIRNA_REGULATION_OF_PROSTATE_CANCER_SIGNALING_PATHWAYS	49	WikiPathways	c2.cp.wikipathways.v2023.1.Hs.entrez.gmt	Y	N
WP_MIRNA_REGULATION_OF_P53_PATHWAY_IN_PROSTATE_CANCER	31	WikiPathways	c2.cp.wikipathways.v2023.1.Hs.entrez.gmt	Y	N
HP_PROSTATE_NEOPLASM	34	HPO	c5.hpo.v2023.1.Hs.entrez.gmt	Y	N

[truncated: 2 more sheets: STAD, THCA]
