# Supplementary material for: Assessment of Gene Set Enrichment Analysis using curated RNA-seq-based benchmarks
Source: PLoS One. 2024 May 16;19(5):e0302696. doi: 10.1371/journal.pone.0302696 (PMC11098418; doi:10.1371/journal.pone.0302696)
Supplement: S3 Table — (XLSX) [file pone.0302696.s003.xlsx]

## Sheet: TCGA_BLCA_ranks
XRCC2	9.7934
RCC2	9.58959
MGME1	9.55597
AUNIP	9.43436
MMP11	9.37256
HMGB3	9.34149
ATAD5	9.32035
KIF26B	9.25534
MYO19	9.2471
CHTF18	9.24042
KIF18B	9.22209
AURKA	9.16591
GINS1	9.05898
PSMG3	8.96546
RECQL4	8.87323
BLM	8.86261
C21orf58	8.84164
SLC5A6	8.72909
SPAG5	8.71085
ARHGAP39	8.68667
TROAP	8.66574
FANCI	8.63552
CDC25C	8.61666
RDM1	8.59079
CCNE1	8.50675
KPNA2	8.50592
CASP2	8.49761
LBX2	8.47784
HJURP	8.44614
CDC45	8.44018
PYCR1	8.41166
KNTC1	8.40779
SIM2	8.38794
ESM1	8.3851
SAPCD2	8.36063
SHMT2	8.3428
HROB	8.3209
TTYH3	8.31082
CCT8	8.30985
SNRPB	8.30242
STIL	8.29322
NCAPH	8.28641
SLC26A6	8.24664
KIF2C	8.24272
MIS18A	8.22002
ORC1	8.21435
TARBP2	8.1947
COL10A1	8.17234
C4orf48	8.16848
CBX2	8.16518
KIF4A	8.15648
LRRC45	8.15553
SALL4	8.15227
FLAD1	8.13819
CDC6	8.13394
FANCA	8.12676
CDK5	8.12232
POLQ	8.1023
SAMD15	8.08715
C1orf159	8.05926
ITPA	8.03756
FBXL6	8.02541
CPSF3	8.01424
ATAD3A	8.01062
TCF3	8.00697
RHNO1	7.99742
NME1	7.99582
FAM72B	7.9905
CHAF1B	7.9733
TONSL	7.95737
CENPA	7.95328
SLC52A2	7.93949
ZNF92	7.93717
CENPK	7.93055
PACC1	7.90877
FOXM1	7.88412
SOX4	7.87712
MTFR2	7.86759
TIMELESS	7.86336
CDCA8	7.8578
RFC5	7.8555
KIF14	7.85487
UHRF1	7.85261
CBX3	7.85163
DDX39A	7.84658
ERCC6L	7.84043
PPP1R14B	7.83642
PRR11	7.83214
NEK2	7.82433
KIF15	7.81061
CKS2	7.80866
CDC7	7.80748
PLCB3	7.80728
SLC12A8	7.80144
CENPX	7.79711
FASN	7.78946
DPP3	7.78384
MRGBP	7.77698
MOGS	7.7728
TTK	7.75239
PIMREG	7.75227
KDM1A	7.74258
CLSPN	7.73217
BORA	7.7151
SKA1	7.68938
MYBL2	7.68514
CENPH	7.68425
LIG1	7.67872
EFTUD2	7.67089
TRIP13	7.66198
CENPF	7.66093
FAM111B	7.65802
CCNB2	7.65627
ORC6	7.65482
BID	7.64568
EXO1	7.63607
NAA40	7.63219
GEN1	7.63121
CENPI	7.6289
UBE2C	7.62748
IQGAP3	7.62738
CCNF	7.62679
NUP85	7.62523
POLR2H	7.62044
MELK	7.62015
AUP1	7.61637
INHBA	7.61631
PAICS	7.60068
RAD51	7.59473
SLC66A1	7.59408
FAM72D	7.58941
DNA2	7.58706
SNRPG	7.57048
NOL11	7.5662
CDCA3	7.56534
SASS6	7.55783
RAC3	7.5569
CST1	7.55669
EME1	7.55501
CCNB1	7.54828
EIF2AK1	7.53722
RCC1	7.53038
GTSE1	7.52592
PFKFB4	7.52042
ZWILCH	7.51324
MCM4	7.50991
RAD54L	7.50462
SKA3	7.50356
CDCA4	7.49758
CDCA5	7.47408
UBE2T	7.4714
NDC80	7.46914
CENPO	7.4674
KIF20A	7.46718
GTF3C2	7.46394
PDIA4	7.45816
ACP1	7.45138
ACLY	7.4483
ACYP1	7.44733
DARS2	7.44622
MEX3A	7.43359
FAM72A	7.42481
CEP85	7.42105
PCGF1	7.42084
DTL	7.41807
WDHD1	7.40933
E2F7	7.40114
CKAP2L	7.38755
BUB1	7.38672
BIRC5	7.37848
RBL1	7.36815
KIFC1	7.36027
KIF18A	7.35389
NUF2	7.35254
HMMR	7.34852
PABPC1L	7.33914
MCM10	7.33895
ASPM	7.32929
STIP1	7.32916
POLD1	7.31851
MKI67	7.30199
SNRPA1	7.29902
BUB1B	7.29621
KAT2A	7.29128
RAE1	7.29004
BRCA1	7.28668
TTF2	7.2861
RTN4R	7.27551
DDIAS	7.27079
TEDC2	7.27003
C1orf174	7.26659
C1orf112	7.26295
GTPBP3	7.25897
USP18	7.25424
DUS1L	7.24924
VRK1	7.2397
NDC1	7.23083
ASF1B	7.23035
BRIP1	7.23011
GFUS	7.23
YDJC	7.22456
PLK1	7.22361
OTX1	7.21852
CDC20	7.21799
KIF11	7.21684
SLC35A2	7.21053
MRPL19	7.19238
MEN1	7.18786
CDT1	7.18329
TPX2	7.14811
CCDC137	7.1459
ERAL1	7.14076
ARHGEF39	7.13982
TMEM132A	7.13976
C1QTNF6	7.13524
AURKB	7.13098
DEPDC1B	7.12076
CCDC34	7.11234
CDCA2	7.10223
FIGNL1	7.07307
CDK1	7.07274
TICRR	7.07234
RAD51AP1	7.07118
MRPL12	7.07023
NCAPG2	7.06002
PGAM5	7.04145
TRAIP	7.02437
DBF4	7.02099
SLC25A39	7.01423
SMYD2	7.00393
CHAF1A	7.00384
CCDC18	6.99094
SMC6	6.98721
SMUG1	6.97908
SCD	6.97425
DSN1	6.96978
HASPIN	6.96483
UBE2S	6.96446
NLK	6.96429
HSPE1	6.9612
SMARCA4	6.95993
ZBTB33	6.95853
UCKL1	6.95397
CENPU	6.95146
MTERF3	6.94528
PLK4	6.94464
SNRPD1	6.94384
FANCB	6.93678
PYCR3	6.9292
TOP2A	6.91623
OIP5	6.91268
ATP5MF	6.91052
PLEKHJ1	6.90923
RANBP1	6.90888
ENO1	6.90844
DONSON	6.9084
MRM1	6.90092
KIF24	6.89162
CENPE	6.88247
NELFCD	6.87709
ATAD2	6.87012
CHEK1	6.86986
NR2C2AP	6.86537
CSE1L	6.86236
SNRPF	6.85867
CIP2A	6.85764
EEF1AKMT4	6.84866
PARPBP	6.84754
KIF23	6.84542
HGH1	6.84247
FAM136A	6.83664
MCM2	6.83382
SLC25A13	6.833
SLC38A7	6.82994
LIMK1	6.82967
NCAPG	6.81958
RFWD3	6.8129
MTHFD1L	6.80967
VANGL1	6.80531
ACTL6A	6.80378
MTIF2	6.79936
KIF22	6.79848
COPG1	6.7977
DDX11	6.7968
SMG7	6.79443
PCNA	6.79301
GGCT	6.78286
TFDP1	6.78184
SLC39A4	6.78034
SKP2	6.77908
MSH2	6.77671
SPC24	6.76968
CEP131	6.76558
DLGAP5	6.7601
PLPP4	6.74121
LMNB1	6.7401
FANCD2	6.7398
CACYBP	6.73864
MIX23	6.73775
DDOST	6.7365
PIF1	6.71099
CCT3	6.71053
MPHOSPH10	6.70269
PIGW	6.69864
FEN1	6.6941
YIF1A	6.68969
DDX55	6.68802
PDIA6	6.68369
POLE2	6.67564
PSMD3	6.67192
COL11A1	6.66423
ATP6V0B	6.64769
RAB3IP	6.645
TOR3A	6.64382
FAAP24	6.64014
MIIP	6.63933
CDK2	6.63214
CCSAP	6.63052
SLX4IP	6.62503
INCENP	6.62071
ANKEF1	6.60858
SGO1	6.60621
KIF20B	6.60332
CDC25A	6.60263
GJB7	6.60048
SMKR1	6.59571
PUS1	6.58581
ZDHHC24	6.58343
TRIT1	6.57992
NUP107	6.57788
SNX10	6.57639
H2AX	6.57231
NLN	6.56897
LSM4	6.55788
KNOP1	6.55021
WDR90	6.54271
STK35	6.5374
NCAPD2	6.53412
CKAP2	6.52793
SELENOI	6.5242
EZH2	6.51886
CEP55	6.51838
CALR	6.51511
SF3B6	6.51179
CSNK1G2	6.51097
MTX1	6.49882
KNL1	6.49118
TIGD2	6.48939
RFC2	6.48835
HMGN1	6.48582
WNT3	6.48523
RAP1GAP	6.48163
ADCK5	6.48043
GMCL1	6.47692
APMAP	6.45085
NUDT19	6.45072
SPC25	6.45054
TSEN54	6.44926
SLC19A1	6.44863
FBXO6	6.44536
MVK	6.44514
SNRPE	6.44473
FLVCR1	6.4385
PSMD11	6.43727
FKBP4	6.4247
E2F8	6.42345
ECT2	6.42333
TRMU	6.42103
CYB561	6.41654
NIT2	6.41607
OXLD1	6.41594
MZT1	6.41222
KNSTRN	6.40924
PCLAF	6.40808
NUDT1	6.40598
SLC35B1	6.39668
CLK2	6.39274
DHCR7	6.3907
TRMT2B	6.38817
CKS1B	6.3877
TARBP1	6.38188
DKC1	6.38015
MAD2L1	6.37724
LIME1	6.37536
ARHGAP11A	6.35721
POC1A	6.34947
GALNT6	6.34745
TMPO	6.3408
RMI2	6.34007
TIA1	6.339
PKMYT1	6.3357
DTYMK	6.33045
TK1	6.32811
FBXW9	6.32576
PATL1	6.32485
SGO2	6.32145
HGS	6.31982
DCLRE1B	6.31665
SPP1	6.31512
TRPM2	6.30901
PRKCZ	6.30494
TTC9C	6.29806
TMEM69	6.2948
NOL10	6.2938
RPA3	6.28966
CIT	6.28707
DAZAP1	6.28643
TBRG4	6.28312
COASY	6.27925
CCNA2	6.27762
PTBP1	6.27497
TARS2	6.26639
PFDN6	6.25485
RFC4	6.25452
BOP1	6.24314
HDAC2	6.24271
HELLS	6.24197
KHDC4	6.24041
BRI3BP	6.23501
LSM7	6.23219
MTMR4	6.23212
BUB3	6.21884
PAQR4	6.21871
TEPSIN	6.21741
MOV10	6.21619
XRCC3	6.21529
PAFAH1B3	6.21351
HMBS	6.2114
TIPIN	6.20545
EIPR1	6.20451
DHTKD1	6.20182
EMC9	6.20151
DNMT3B	6.19671
LSG1	6.19444
MRPL58	6.1926
NUP37	6.18659
SLC6A6	6.18325
YIF1B	6.18067
H2AW	6.17993
PRRC1	6.17804
TRIM11	6.17198
GARS1	6.17129
MRPL3	6.17008
AGRN	6.16876
TOMM40	6.16719
DEPDC1	6.16536
CCDC43	6.16451
CCNE2	6.16285
RACGAP1	6.15649
DGUOK	6.15622
MTBP	6.15275
PPP1R16A	6.15044
DNMT1	6.14377
RAD18	6.14281
ALG8	6.14181
UBE2O	6.13433
TACC3	6.133
UNG	6.12372
GINS2	6.12257
AK2	6.12042
SLC37A4	6.11877
PSMB2	6.11389
BRCA2	6.11231
AAGAB	6.10178
TMEM223	6.09541
MRPL52	6.09465
E2F1	6.08595
PSMB3	6.0763
CELSR3	6.07048
FANCL	6.07014
POU2F1	6.06927
RCN2	6.06876
TIMM13	6.06602
ATP13A1	6.06582
CEP83	6.05221
POP7	6.05071
PTCD3	6.04825
TDG	6.046
AVL9	6.04515
TEFM	6.04475
RER1	6.04354
MMS22L	6.04069
IGFL2	6.04019
PSMA7	6.03915
BMP8B	6.02912
KCNG1	6.02385
DNAJB11	6.02352
NCLN	6.02211
ADAMTS12	6.01963
C1orf53	6.01936
SAC3D1	6.01801
FBXO41	6.01755
TFAP4	6.01649
CBX8	6.00723
ZNF107	6.00395
ZDHHC9	6.00193
HCN3	5.99975
HDGF	5.9987
PSMD14	5.99806
TFG	5.9959
PSMG1	5.99476
RAB19	5.99172
VDAC1	5.98781
RRM2	5.98518
GINS4	5.98212
C2orf15	5.97392
POLR1G	5.97069
LRWD1	5.96445
COIL	5.96028
CYRIB	5.96016
RHPN1	5.95826
NAT10	5.95694
ACAT2	5.95664
LAMTOR2	5.95638
ZNF207	5.9527
EEF1E1	5.95216
PFDN2	5.94724
KPTN	5.94556
TMEM199	5.94384
PABPN1	5.94364
PPP1R35	5.9394
GPRIN1	5.93798
ZP3	5.93686
GPN1	5.93597
CFL1	5.9346
SNX4	5.93422
STRIP2	5.93092
GIT1	5.93086
EBP	5.92913
MRTO4	5.91093
KLHL17	5.90909
CCAR1	5.90266
LMNB2	5.90005
NPM3	5.89509
ILF3	5.89346
TSSK6	5.88698
UNC119	5.88643
CPSF6	5.88604
LEMD2	5.88384
PTRH2	5.88313
MRPL17	5.88187
PHF6	5.88084
CFAP298	5.87904
RPN2	5.87848
SFXN1	5.87727
MORN2	5.87548
RUVBL1	5.86979
MCM8	5.86698
TRIM24	5.86679
WRAP73	5.85886
TRIM59	5.85694
HAUS8	5.85627
SPAST	5.85567
LRIF1	5.85538
NUP43	5.84963
XPO5	5.84861
ISG15	5.84689
ADAM17	5.84415
YEATS4	5.84394
COA6	5.84185
PALB2	5.84119
ANLN	5.84101
ILF2	5.84026
SANBR	5.83915
GPS1	5.8389
FTSJ1	5.83815
SIX4	5.8373
MEST	5.82997
AHCY	5.82721
RPN1	5.82681
PNPT1	5.82571
C1orf35	5.82371
SLC11A2	5.82294
STMN1	5.82278
VARS1	5.81615
ALG3	5.8104
RFXANK	5.80867
VTA1	5.80814
UBE2Q1	5.80752
FOXK2	5.80405
MEX3D	5.79321
TPRKB	5.79236
NCAPD3	5.79028
TRIM27	5.78848
DENR	5.78397
SEC61A1	5.78393
PIGU	5.78346
NOC2L	5.7799
PDIK1L	5.77963
TPM3	5.77788
PTTG1	5.76912
EVA1A	5.76911
DKK2	5.76467
TYK2	5.75721
TPI1	5.75654
FZD2	5.74864
DHX37	5.74593
IER5L	5.74133
KDM5B	5.74017
XPOT	5.74013
MFSD3	5.73983
RCCD1	5.73682
DYNC2I2	5.73385
SMARCD2	5.73328
PRIM1	5.73111
GART	5.72866
MRPL48	5.72566
ERH	5.72437
PPP4C	5.717
SPTBN2	5.717
HPRT1	5.71362
YARS2	5.70895
TSACC	5.70772
TCF19	5.70532
MTFR1	5.70055
TMED2	5.6995
DBF4B	5.69768
FBXL19	5.69073
WDR72	5.68561
HYOU1	5.68079
TUBG1	5.68075
ROMO1	5.67549
SNX5	5.67292
TMEM161A	5.67101
MATN3	5.66542
PASK	5.66516
RTKN	5.66385
PNKP	5.66273
ALDH18A1	5.65977
TRMT2A	5.65895
TBC1D7	5.65404
VHL	5.65045
AKR1A1	5.65009
PTDSS1	5.64634
DDX52	5.64567
MAPK15	5.64189
ATAD3B	5.64124
WDR18	5.64062
ZNF480	5.63713
ZMYND8	5.6308
ARFGAP1	5.62954
SSR3	5.62927
ADPRS	5.62683
TMUB1	5.61223
TRMT112	5.61052
ZNF544	5.60915
PIERCE1	5.60911
TOM1L1	5.60741
PUS7	5.60446
LIN9	5.60384
COA1	5.60176
ZNF468	5.60133
ULBP3	5.59987
MFSD4B	5.596
CDKN3	5.59214
CSTF2	5.59166
GGH	5.58491
TDRKH	5.58391
BRMS1	5.58353
EXOSC4	5.58303
ULBP2	5.58228
HOXC9	5.57859
PPM1G	5.5772
MPLKIP	5.5761
MOB1A	5.57403
EIF4EBP1	5.57296
RMI1	5.57096
DDX49	5.56962
CCDC77	5.55391
METTL17	5.55203
IL22RA1	5.55099
TDP1	5.5497
TRAF2	5.54946
HSP90B1	5.54744
SBK1	5.54524
RPL26L1	5.54288
SLC25A22	5.5396
ETV4	5.53934
INTS8	5.53691
TIMM8A	5.53486
ABHD3	5.53263
CCDC14	5.52889
B4GALNT4	5.52798
PRPF40A	5.5241
FIBP	5.51858
U2AF2	5.5147
DTD1	5.50823
DNAAF2	5.50648
CLN6	5.50632
XPR1	5.50627
HNRNPL	5.49971
CIAO2A	5.49538
RHEBL1	5.49402
TRMT6	5.49133
SMC4	5.48912
AMH	5.48824
GPR180	5.48754
EXOSC10	5.48324
ZNF525	5.48228
PARP14	5.48066
ZNF146	5.47636
ATP2C1	5.47335
ARL6IP1	5.47119
TMEM209	5.46633
POLE	5.46563
WNT2	5.4636
ESCO2	5.46165
JTB	5.45951
ALKBH6	5.45811
ZNF28	5.45666
SS18L1	5.45462
RELL2	5.4537
ACTR2	5.45202
IGSF9	5.45119
GORAB	5.44738
SLC39A11	5.44331
CCT5	5.4427
GTPBP2	5.442
CCT7	5.43999
DDX56	5.43546
PTOV1	5.43092
DCAF12	5.42961
SPG21	5.42942
CEP152	5.42586
ABRACL	5.42432
MIS18BP1	5.42406
PPIL1	5.42131
SLC30A6	5.41197
SDF2L1	5.41013
COA4	5.4099
MRPS26	5.40965
GANAB	5.40909
ZNF692	5.4076
NAXE	5.40714
TYMS	5.40489
ZNF707	5.39653
DDX41	5.39408
NEIL3	5.3904
RPIA	5.38861
ZWINT	5.3884
TBC1D31	5.38729
CCDC138	5.38493
SLC25A15	5.38386
MACROH2A1	5.3762
DOLPP1	5.37569
BCL2L12	5.37477
CYBC1	5.37284
SLC50A1	5.37213
POLR2G	5.3721
QTRT2	5.36977
CENPL	5.36955
JPT1	5.36616
SCRIB	5.36521
ZC3HAV1L	5.36258
RIBC2	5.35662
NAT9	5.35396
TFRC	5.35235
PARP2	5.34633
CLPB	5.34505
ODF2	5.3425
ARPC5	5.34135
RFC3	5.34077
SNRPA	5.33606
LMNTD2	5.33437
EPCAM	5.32738
PARP12	5.32257
ZDHHC23	5.32055
SIRT7	5.31907
RUSC1	5.31853
C19orf73	5.3173
GPR89A	5.3165
NSUN5	5.31304
ESPL1	5.30994
SLC38A1	5.30421
RAN	5.30318
PRIM2	5.30164
PLEKHA8	5.30011
UBXN4	5.29736
CBFB	5.29267
COPA	5.2907
GTF3C5	5.28894
DUS4L	5.28623
DPY30	5.28584
ARMC6	5.28251
MTF2	5.27727
PBK	5.27578
GID8	5.27488
PDXK	5.27331
TFR2	5.26485
MARVELD3	5.26284
CNOT9	5.26165
GNPNAT1	5.26021
SRD5A1	5.25875
NUP205	5.25036
CCDC142	5.24644
PPAT	5.24128
EBNA1BP2	5.23952
NABP2	5.23888
GOLT1B	5.23081
FDXR	5.22844
LMLN	5.22783
TOP1MT	5.22598
RGS19	5.22467
RHBDD3	5.22452
SAMD1	5.22387
IRF9	5.22346
RAD9A	5.21953
SSBP1	5.21895
STAMBP	5.21866
EFNA4	5.21538
GRIN2D	5.21474
WDCP	5.21343
NONO	5.21245
NRAS	5.21023
COPG2	5.20242
MCM7	5.2006
LRRC46	5.19732
OAS3	5.19588
CAD	5.19397
DCBLD1	5.1906
HOXC6	5.19045
B3GAT3	5.18836
SEM1	5.18572
TCTN2	5.18353
MRPS15	5.18243
SLC16A13	5.18108
LYPLA2	5.17569
HDAC6	5.17455
WDR62	5.17244
PCK2	5.17225
CCNL2	5.16851
WDR4	5.16496
STX10	5.16331
WDR12	5.16158
CFAP20DC	5.16063
COPZ1	5.16013
PDRG1	5.15912
GRPEL2	5.15856
CSNK2A1	5.15641
WDR54	5.1558
ATP13A2	5.15517
PAXX	5.15477
INTS7	5.1537
SIKE1	5.15065
HILPDA	5.14772
ANAPC11	5.14709
SPDL1	5.14632
FARSA	5.14052
IFT20	5.13918
TTI1	5.13903
EMC1	5.1348
ADAR	5.13414
LRRC59	5.13229
SLC25A1	5.13003
IRF5	5.12195
RNFT1	5.11989
SMC2	5.11665
CENPM	5.11661
RBM28	5.11653
NXPH4	5.11615
TMEM208	5.11385
PIP4K2C	5.11252
YIPF2	5.11102
PAXIP1	5.10919
DSCC1	5.10362
TNFRSF25	5.10341
TMEM258	5.09685
ZNF678	5.09024
TOPBP1	5.08613
CYP27B1	5.08511
NCSTN	5.0842
PHTF1	5.08118
NMB	5.07485
CHEK2	5.07275
C2CD3	5.07269
RSRP1	5.07206
PPME1	5.07198
RAD54B	5.07091
AACS	5.06455
FBXO22	5.06418
SLC12A9	5.06229
NUP155	5.05782
B4GALT3	5.05646
OTUB1	5.05505
NPHP4	5.04837
PSMB5	5.04786
PIGO	5.04621
TET3	5.04386
FAM199X	5.04385
ZNF138	5.04324
MRPS12	5.04268
STAT2	5.03811
ACTR5	5.03568
DCAF13	5.03413
OXSM	5.03186
BOLA2B	5.02716
MRPL47	5.02024
HSPD1	5.01273
FASTK	5.01263
TSPAN17	5.01183
H2BC5	5.00714
PDCD5	4.99803
PSMA4	4.99785
POLRMT	4.9972
TACO1	4.99514
TAF6L	4.99224
EDEM2	4.99051
ZNF587	4.99034
PPP1CA	4.98598
MTG2	4.98557
SRSF10	4.97679
ENTPD6	4.97633
CAPZA1	4.97204
GNL3L	4.97186
CDCA7	4.97041
MTHFD1	4.97018
OCIAD2	4.96346
P4HB	4.96181
YKT6	4.95635
DCAF7	4.95378
HACD2	4.95148
CTU1	4.9503
MTERF1	4.94949
PDCD10	4.94696
SHTN1	4.94633
CLEC5A	4.94372
EIF1AD	4.94283
TMX1	4.94165
USF1	4.94148
ABCF3	4.94135
RPP40	4.93589
TEX30	4.93538
PDCD2L	4.93486
RSKR	4.92739
POLA2	4.92688
ZMYND19	4.92611
NXT1	4.92403
HUS1	4.92033
TBL2	4.91896
HSP90AA1	4.91831
SCAMP3	4.91775
SUDS3	4.91709
MCM5	4.91442
PRR19	4.91234
PDIA3	4.91046
STEAP3	4.91001
POGK	4.90657
NUP93	4.90301
BCL7A	4.90198
CDK10	4.90019
AP5Z1	4.90004
DTX3L	4.89972
COX6A1	4.89729
FDPS	4.89491
CIAPIN1	4.89483
C19orf25	4.88101
CENPQ	4.87854
NAA25	4.87833
STX6	4.87444
BROX	4.87132
ZNF664	4.86484
FCHO1	4.86418
EIF2AK2	4.86361
AP1G2	4.86297
PPIA	4.86294
SEC23B	4.86119
UBE2D1	4.86025
SPAG4	4.85971
PAXBP1	4.85797
CDK5RAP3	4.8554
IFI6	4.85498
ZFP69B	4.85447
TRPT1	4.85323
LRR1	4.85307
SQLE	4.85292
NKRF	4.85038
GOLGA5	4.84949
SRSF1	4.84917
POLG2	4.8487
CENPW	4.84675
POLDIP2	4.84547
SHCBP1	4.83936
BMP8A	4.83932
HM13	4.8391
MAD2L2	4.83791
DNAAF5	4.83602
PSRC1	4.83352
DPM2	4.82884
COL7A1	4.82875
CNOT6	4.82243
PGP	4.8193
C18orf21	4.81579
TTLL4	4.81298
CDH24	4.81081
RUVBL2	4.80776
RNFT2	4.804
SRSF9	4.80155
H3-3A	4.79985
RRP9	4.79855
NXT2	4.79743
MAP2K1	4.79687
SLC25A17	4.79495
RABIF	4.79429
SLC39A7	4.79069
AHSA1	4.78986
COMMD4	4.78596
PSPH	4.78404
RHBDF2	4.78398
SIX1	4.77646
FNBP1L	4.77549
EMG1	4.77339
METTL3	4.77276
POLD2	4.7727
CCN4	4.76927
TADA1	4.76867
MTA2	4.76796
HSPH1	4.7674
PSMB4	4.76579
THUMPD2	4.76398
UBAP2	4.76141
CPSF1	4.76137
FSCN1	4.76103
PHKG2	4.7591
XPO1	4.75622
CPNE1	4.75615
DPM1	4.75612
E2F2	4.75605
INTS14	4.75545
MCTS1	4.75375
GPT2	4.75337
ZDHHC12	4.75136
TM9SF4	4.75087
NUDT5	4.74807
CDK16	4.74769
UQCC3	4.74593
AGTRAP	4.74294
ATXN2L	4.74124
CNPY2	4.73933
IGSF3	4.73908
NIF3L1	4.73782
CANT1	4.73325
EPHB2	4.72626
CNKSR1	4.72536
UTP6	4.724
METTL1	4.72351
ZNHIT3	4.72297
SIRT6	4.71931
LRP8	4.71875
CLCN2	4.71713
USP21	4.71525
BAX	4.71506
NHSL1	4.71282
APEX2	4.71056
HSPA14	4.70951
SLC35C2	4.70549
FOXRED1	4.70199
ENOPH1	4.7009
CPOX	4.70068
TMEM39A	4.69817
SMPDL3B	4.69791
THOC3	4.69738
EIF2B5	4.6958
ZNF273	4.69472
RASSF7	4.69369
KIFC2	4.69209
ANKRD16	4.69088
COA7	4.68945
DBR1	4.68463
TMEM44	4.68153
NAGS	4.68126
CLBA1	4.68008
C1orf131	4.67996
ESCO1	4.67856
TMEM160	4.6761
TMC6	4.67532
FAM111A	4.67343
TIMM29	4.67272
CNOT10	4.66484
ERG28	4.66142
NARF	4.66138
DHX8	4.65796
GATC	4.65705
PNPO	4.65393
PSMA5	4.65392
PRKDC	4.65316
MARCKSL1	4.65029
ATXN7L2	4.64859
MSTO1	4.6472
IFNLR1	4.64667
RAB11FIP4	4.64454
GEMIN6	4.64393
TMEM216	4.64344
HNRNPA2B1	4.64239
MCM6	4.64233
FBXL8	4.64055
MFSD13A	4.6398
KLC3	4.63946
AURKAIP1	4.63933
VPS16	4.63778
MRPS7	4.63514
FASTKD3	4.63395
SEPHS2	4.63334
ZFP62	4.62841
TMEM60	4.62408
C12orf73	4.62352
LRRC61	4.62132
VPS25	4.62131
PPFIA3	4.61991
C2orf68	4.61973
FBXO45	4.61779
WDR53	4.6154
PREB	4.61527
DUSP12	4.61091
PUS10	4.60832
ZNF195	4.60806
MITD1	4.60516
SUZ12	4.60145
DCAF15	4.60074
KDELR2	4.60005
ZFP64	4.59809
ZGRF1	4.5962
PSMD12	4.59614
NUDCD1	4.59566
FABP6	4.59506
PFDN4	4.59371
NOC4L	4.59245
NDUFA13	4.59211
RAI14	4.59193
CAMK2N2	4.5918
ATP6V1A	4.5846
RNPEP	4.58405
NOP10	4.5831
RAVER1	4.58254
TBX19	4.58205
STXBP2	4.57876
CORO1B	4.57559
ANKRD13D	4.57493
RTCA	4.57399
CHORDC1	4.57271
ARF5	4.5715
MASTL	4.57123
GTF2E1	4.57115
AIMP2	4.57006
SLC35F2	4.56936
MTG1	4.56817
PDSS1	4.56694
PDP2	4.56392
HOOK2	4.56343
ZNF746	4.56325
HAUS6	4.56292
GALK1	4.56285
ZNF530	4.56262
CHRNA5	4.56233
C6orf136	4.56043
SUMO2	4.55605
NAA50	4.55585
SDHAF3	4.55578
LTBR	4.55198
GMPS	4.55154
PUM3	4.55131
ZNF726	4.55121
NUP62CL	4.5511
ZBED4	4.54967
CFAP53	4.5479
FAM91A1	4.54688
TTC26	4.54073
MLX	4.539
CCT6A	4.53882
RBAK	4.53871
FUCA2	4.53866
PSMD2	4.53826
CCZ1B	4.53785
ATRN	4.53767
PRDX4	4.537
BUD23	4.5364
PPIH	4.53592
TMEM147	4.53585
MARK2	4.53491
MCUR1	4.53388
PGM3	4.53203
SUV39H2	4.53199
SIPA1L3	4.52881
TMEM201	4.5284
RSRC1	4.52719
SMARCB1	4.52558
ZC3H8	4.52553
PARP10	4.52528
FAM174C	4.52467
PSENEN	4.52405
WDR3	4.52126
EARS2	4.52003
MANEAL	4.51868
LSM5	4.51727
DNAJC2	4.51718
NAA10	4.51637
LACTB2	4.51564
SMARCD1	4.51502
ZFYVE19	4.51347
TMEM41A	4.5127
MYDGF	4.51236
MGAT4B	4.5119
TOR2A	4.50764
LMAN1	4.5058
PROSER1	4.50578
THOP1	4.50308
MAGOH	4.50302
VMA21	4.49893
ZBTB41	4.49448
DMBX1	4.49239
ABCB9	4.49185
TBL1XR1	4.48881
AREL1	4.48854
DNAJC11	4.48625
PRR36	4.48412
YTHDF1	4.48408
PUSL1	4.48273
NUDT22	4.48066
CCDC120	4.4784
BEND3	4.4769
SRGAP2	4.47646
GFPT1	4.4757
HOMER3	4.47419
ZNF624	4.47189
ZMYM1	4.4701
SLC29A2	4.46785
ORMDL1	4.46731
RNF213	4.46708
KLRG2	4.4668
ZNF697	4.46468
UBAC2	4.46218
PMEL	4.46016
YWHAE	4.45953
SLC25A10	4.45924
HSPA5	4.45914
COP1	4.45885
ICMT	4.4586
AMMECR1	4.45708
ARPC3	4.455
TRIB3	4.45471
IGSF8	4.45429
SNRPC	4.45368
THOC6	4.45316
NUP210	4.45237
PLA2G15	4.45178
ASPSCR1	4.4505
HAUS2	4.45024
CCT2	4.44973
H2BC9	4.44883
SMPD4	4.44631
HSBP1L1	4.44593
IFT80	4.44553
TTC13	4.4449
ZNF490	4.44391
TMEM260	4.4411
CERS2	4.44083
GTF2IRD1	4.43988
USP39	4.43761
KDM4A	4.43529
SMG9	4.43427
SHKBP1	4.43394
COPB2	4.43341
ZNF681	4.43274
YEATS2	4.43155
APOC1	4.42918
PRDM15	4.42907
PGK1	4.4239
ADNP	4.42325
C12orf76	4.42316
ABCB8	4.41884
CCHCR1	4.4184
SLC5A3	4.41632
E2F3	4.41621
FKBPL	4.41567
PET100	4.41159
CNOT2	4.4057
PRR14L	4.40312
PYM1	4.40219
PYGO2	4.40209
ARPC1A	4.40059
TKFC	4.39706
CBX4	4.39487
ADPGK	4.39453
CHAC1	4.39309
YES1	4.39293
LAGE3	4.39075
GSK3B	4.38977
PRSS16	4.38952
TMCO6	4.38827
ABT1	4.3865
TIMM10	4.38615
KHSRP	4.38388
KIAA1549	4.38281
ZNF7	4.37823
GLA	4.37563
ZNF473	4.37438
EYA3	4.3736
TRUB2	4.37317
FBXO5	4.37149
NARS2	4.3703
ATAT1	4.36789
PCNX3	4.3663
UBXN11	4.36564
CD276	4.36353
KMT5C	4.36326
PAGR1	4.36235
LRRC8B	4.36213
IER3IP1	4.36044
ZNF714	4.36003
TTLL5	4.35982
SYMPK	4.35949
STK32C	4.35915
GET3	4.35697
SLC30A7	4.35583
ITPR3	4.35505
SEMA4F	4.35441
RP9	4.35405
AP1S1	4.3536
MICB	4.35181
TAF4	4.34891
LSM12	4.34872
ADCK2	4.34751
TUFM	4.34625
FBXO46	4.34619
CLNS1A	4.34527
CPSF4	4.34227
NVL	4.3378
ISL2	4.33498
ZNF786	4.33308
SPSB2	4.33279
APH1A	4.33107
HPS4	4.32853
TMEM33	4.32581
DIP2B	4.32417
RAMAC	4.32359
POLR1B	4.32246
CEP41	4.3213
TDRD5	4.32102
METTL6	4.31752
SPINDOC	4.31749
PRPSAP1	4.31735
EIF2S2	4.31655
GEMIN2	4.31642
SPPL2B	4.31629
ANO9	4.31466
HOOK1	4.31439
UGGT1	4.31042
ZNHIT2	4.30974
UBQLN4	4.3073
PGAP2	4.3067
CCDC167	4.30508
DPH2	4.30337
RNF181	4.30314
PCSK1N	4.30284
EPRS1	4.29784
TANC2	4.29741
ALG6	4.29731
PAK4	4.29715
NASP	4.29601
TMEM167A	4.29436
POP5	4.29119
RBBP8NL	4.29119
H2BU1	4.29034
PANK1	4.28901
LLGL2	4.28741
DTNB	4.28495
TMEM138	4.2846
PCGF2	4.28242
COPE	4.2824
TAF1A	4.28205
AMPD2	4.28143
TOMM34	4.27999
CDK4	4.27643
PIGS	4.27483
NDUFAF6	4.26872
PCGF3	4.26715
HSBP1	4.26395
ADAT1	4.26284
NDOR1	4.26221
PSAT1	4.26078
IRF3	4.25962
APEX1	4.25803
MRPL13	4.25527
NEDD1	4.25508
WDR74	4.25453
BUD31	4.25143
PRCC	4.25073
C1orf43	4.2473
GPD2	4.24546
C6orf62	4.2419
ZBTB9	4.24179
LONP1	4.24109
FKBP3	4.2388
RITA1	4.23555
SNRPB2	4.23473
NAE1	4.23362
PSME2	4.23316
AGMAT	4.23141
CHFR	4.2314
UCN2	4.23133
TPRA1	4.22863
HCAR1	4.22723
ALYREF	4.22509
ACBD6	4.22478
UFD1	4.22193
CCNQ	4.22154
MFSD9	4.22064
DHX34	4.21981
DHRS11	4.21969
STYXL1	4.21853
TXNDC9	4.2178
ZSCAN2	4.21738
UPF1	4.21582
BOLA3	4.21562
GLCCI1	4.21495
RRP1	4.21488
LPAR2	4.21429
ADAM10	4.21376
MAPK8IP2	4.21308
SPATS2	4.21219
MANF	4.2121
ATAD2B	4.21056
METTL2A	4.20898
U2SURP	4.20879
LARP4B	4.20725
SLC3A2	4.20556
SLC39A3	4.20295
PTGES3	4.2022
CTNNBIP1	4.20193
BLOC1S3	4.2018
MRPL9	4.20115
TRIM65	4.20065
ZNF600	4.20027
DIAPH3	4.1995
TM9SF1	4.19939
RBM45	4.19939
RNF113A	4.19866
SEC13	4.19834
ZSCAN16	4.19683
RBBP4	4.19543
ZNF124	4.1935
C11orf80	4.19233
OSTC	4.19229
PRKCSH	4.19195
MRPS23	4.19167
DLX6	4.19131
NOTCH3	4.19005
ANAPC5	4.18977
SYNE4	4.18957
ACBD7	4.18702
LCLAT1	4.18657
ZNF74	4.18603
ACP6	4.18532
CDC123	4.18457
MROH1	4.18366
MOCOS	4.18225
AKR1B1	4.18089
C18orf54	4.17819
PSMD8	4.17705
MFSD11	4.17694
MCIDAS	4.17654
GTF3A	4.17568
ARL6IP6	4.17536
CPSF2	4.17313
PEMT	4.17105
FNDC10	4.17054
STX3	4.17034
B3GALT6	4.16823
ZNF606	4.16697
ADSS2	4.16428
SREBF1	4.16343
NOP56	4.16252
ISCA2	4.16155
IP6K2	4.1614
PHAF1	4.16021
STX1A	4.1598
ELK1	4.155
FAM110A	4.15351
PGS1	4.15319
ANP32A	4.1513
HNRNPR	4.15017
ATXN7L3	4.14986
G2E3	4.14963
LIPT2	4.14893
SLC25A19	4.14689
DCTPP1	4.1464
DHRS13	4.14623
CEP76	4.14334
MRPS34	4.14181
POC5	4.13858
DDI2	4.13715
SNRNP40	4.13507
ZNF845	4.1337
MARS1	4.13088
CREB3L4	4.1278
BRICD5	4.12605
SF3B3	4.1254
MIEN1	4.12445
BET1	4.12426
GIPC1	4.12409
ADRM1	4.12381
MYB	4.12337
ADAMTS7	4.12047
ZNF93	4.1193
CCZ1	4.11777
AP2S1	4.11565
WDR46	4.11563
AGK	4.11505
SEC14L2	4.1134
CIAO1	4.11297
INTS4	4.11264
TRMT1	4.11171
POLR2J	4.11092
BRIX1	4.1108
SCX	4.1102
PCYT2	4.10942
ZSWIM1	4.10822
SLC39A9	4.10657
HAUS5	4.10653
TRIM28	4.10516
MRPL39	4.10439
SETDB1	4.10173
PLXNA1	4.10031
HARS2	4.09808
FAAP100	4.09578
RIPPLY3	4.09362
MYL12B	4.09316
CMTM8	4.091
KIF3C	4.09084
PXYLP1	4.0908
SPRING1	4.09068
CSTF3	4.08895
NUP62	4.08835
HPS3	4.08711
HENMT1	4.08618
TMEM106C	4.08606
GATAD2A	4.08438
EFNA3	4.08327
CLTC	4.08266
ZNF3	4.08218
FANCE	4.08108
PCED1A	4.0807
SSRP1	4.07894
GPSM2	4.07639
ATP5IF1	4.07588
DZANK1	4.07079
GBA1	4.07056
SARS2	4.07043
TMEM259	4.07032
PPIB	4.06951
PLPP5	4.06688
EPHA4	4.06642
MRPL42	4.06637
ZNF514	4.06429
MZT2A	4.06371
CCT4	4.06307
EXOSC3	4.0617
ZNF121	4.06074
GDAP2	4.05981
XYLB	4.05899
DDX54	4.05861
NSD2	4.0578
ZIC2	4.0572
STMP1	4.05568
SLC22A15	4.05495
YARS1	4.05293
ZC3H3	4.05162
RTKN2	4.04943
LRRC57	4.04917
RNF207	4.04704
EDC3	4.04696
TMEM104	4.04653
PIAS3	4.04556
HS2ST1	4.04441
INTS13	4.04384
H2BC21	4.042
TBC1D10B	4.04162
SNRPD2	4.03761
LDAH	4.03737
KRTAP4-1	4.03485
CYREN	4.034
POMK	4.03208
ZNF738	4.03098
ALDH16A1	4.02986
KDF1	4.02959
MRPS5	4.0294
PLEKHG5	4.02747
CASK	4.0263
SSR1	4.02421
SLC35B2	4.02165
FOXD2	4.02043
SEPTIN3	4.02026
SLC9A7	4.01951
CSTF1	4.01923
MRPL37	4.01661
ANKIB1	4.01374
TOR1AIP2	4.01369
PRR7	4.01146
P3H4	4.0108
SUPT20H	4.00788
MRI1	4.00701
GNL2	4.0047
RALY	4.00362
TGDS	4.00275
CTSC	4.00133
PIH1D1	3.99894
FTSJ3	3.99258
SETD5	3.99196
CKAP5	3.99105
ALG10	3.98766
DDX27	3.98683
RPP25	3.98564
CA9	3.98322
PTK7	3.98306
ALDOA	3.98228
DNAJC16	3.98092
L2HGDH	3.97784
QTRT1	3.97341
LSM14B	3.97289
CYBA	3.97231
NACC1	3.97181
TEDC1	3.97178
INTS11	3.97075
APTX	3.97054
SNRNP70	3.96811
UBALD2	3.96673
PSMB7	3.9648
ZNF749	3.9634
SLC4A1AP	3.9603
SINHCAF	3.95576
INTS2	3.95543
CLDN12	3.95497
UBL5	3.9534
RNF126	3.95187
IMMP1L	3.95127
TESMIN	3.95013
ACAD9	3.94947
MVB12A	3.94885
WDR76	3.94801
ZNF260	3.94747
ZNF485	3.94721
MRPS35	3.94621
KCNAB3	3.94591
HS6ST2	3.9459
RBM10	3.9443
DQX1	3.94387
MMP13	3.94338
PLOD1	3.94048
WDR45B	3.93894
PTPN6	3.93792
NIPA1	3.93787
VSIG10	3.93778
NFS1	3.93754
ZNF837	3.93624
COMMD5	3.93393
PRPF19	3.93389
ELOA	3.93321
APBA2	3.92893
SEC61G	3.92824
GTF2I	3.92684
BPNT1	3.92672
OVOL2	3.92629
FUBP1	3.92457
LASP1	3.92292
NUDT15	3.92264
TCERG1	3.92253
C1orf109	3.92244
ENGASE	3.92156
GINS3	3.92022
SRSF2	3.91914
LRRC15	3.91615
TASOR2	3.91273
ZNF761	3.91135
TXNDC12	3.90954
DHX33	3.90729
ZDHHC16	3.90684
PRKD2	3.90452
TFB2M	3.90336
ORC2	3.90331
NDUFS2	3.90153
ZDHHC18	3.90128
CMTM6	3.89868
WDR75	3.89845
CST6	3.89652
B9D1	3.89639
GSS	3.89378
RNF135	3.88998
UBE2J2	3.88991
SH3D21	3.88769
STARD7	3.88445
ACBD3	3.88402
BICDL1	3.88104
DCLRE1A	3.87912
PIGM	3.87788
QPCTL	3.87711
MORF4L2	3.87698
TCOF1	3.87673
FANCC	3.87614
MCM3	3.87176
PRMT5	3.87062
H2BC8	3.86873
CASP6	3.86711
CHD7	3.86666
TRIM45	3.86659
ARHGEF19	3.86527
ZNF776	3.86524
DPY19L4	3.86404
HEATR5B	3.86338
PPP5C	3.86227
CNIH4	3.86224
DCXR	3.85981
ZNF675	3.85888
MKRN2OS	3.85829
OLFM2	3.85808
EIF3B	3.85696
SRPRB	3.85646
PFKFB2	3.85353
POR	3.85252
ATP6V1C1	3.85085
PIAS4	3.85026
EIF5A	3.84855
APOO	3.84415
PSMC6	3.84181
TRIAP1	3.84149
RAB40C	3.84036
S1PR5	3.84034
CEP72	3.8402
RIPK2	3.83978
CACNB3	3.83925
PSMA6	3.83769
TNNT1	3.83533
MMP14	3.83332
BRWD3	3.83293
TRPC4AP	3.83268
HLCS	3.83115
ORC5	3.82865
MYBBP1A	3.82611
HOXC13	3.82303
SFT2D1	3.82292
XRCC4	3.8218
PPCDC	3.82176
GMNN	3.8214
UBXN7	3.82115
MFSD12	3.8198
TNPO3	3.81873
SLC31A1	3.81729
OLA1	3.81639
IQCC	3.8142
SETD4	3.81235
MROH6	3.81223
PANX2	3.81195
DYRK2	3.81131
GTF2H3	3.81027
UHMK1	3.80978
MFAP2	3.80976
KRTCAP2	3.80975
RBM8A	3.80486
WDR89	3.80447
TLCD1	3.80438
NFXL1	3.80396
UCK2	3.80296
MAGEF1	3.80222
RPS6KA4	3.80168
HEATR1	3.8013
NUDT14	3.80109
ZNF205	3.80038
CCDC15	3.7977
CNOT3	3.79729
DPH7	3.7969
PIDD1	3.7966
DNM2	3.79504
NCBP2AS2	3.79277
ERVMER34-1	3.79236
TMEM54	3.79219
AAAS	3.79111
NEDD8	3.79071
RBM17	3.78796
WDR43	3.78789
RANGAP1	3.7867
SEPHS1	3.78546
FAM104A	3.78424
GALNT14	3.77969
IQANK1	3.77878
HEATR3	3.7776
ZNF687	3.77715
MTHFD2	3.77701
NCEH1	3.77681
PUF60	3.77441
HOXB5	3.77415
PIGF	3.77297
SELENOH	3.77246
NUTF2	3.77236
ODF2L	3.77209
RBM19	3.77182
SUV39H1	3.77061
ACOT4	3.77007
PRKCI	3.76947
EIF3I	3.76891
KDELR3	3.76851
FAM171A2	3.76848
PDK1	3.76487
MYCN	3.76354
AJUBA	3.7606
CRLF3	3.75892
MRPL38	3.7587
METTL26	3.75508
APRT	3.75482
MYO10	3.75475
DBI	3.75374
DAGLB	3.75273
RRP1B	3.75152
DERA	3.75113
KRBOX5	3.74875
FNDC1	3.74796
MTSS1	3.74735
CNOT11	3.74692
MSH6	3.74636
MAP3K21	3.7448
CFAP20	3.74433
COLGALT1	3.7436
PRELID3B	3.74347
HOXB7	3.74262
SMYD5	3.73851
TBCCD1	3.73799
TUBA1C	3.73765
MRPL55	3.73753
MRPL30	3.73363
ADAM12	3.73348
CYB5R2	3.73335
GPR89B	3.73235
KICS2	3.73233
MRPL51	3.73105
UCHL5	3.72829
SGPL1	3.72812
TXNRD3	3.72789
AATF	3.72782
CHCHD6	3.72562
SPINT2	3.72523
ARL16	3.72407
PLAU	3.7237
RPS6KA1	3.71783
CDH3	3.71665
RFT1	3.71619
THUMPD3	3.71515
LSM2	3.7107
GLRX3	3.70974
SRP54	3.70811
TFAP2C	3.70485
ERBB3	3.70455
CCDC47	3.70451
ACTR3B	3.70389
DHCR24	3.70156
PPIL2	3.70136
RHBDD2	3.69979
DDX31	3.69912
ZNF85	3.69888
MTRFR	3.69874
PARP9	3.69756
GXYLT1	3.69707
SS18L2	3.69702
TMEM177	3.69296
DUS2	3.69162
ZNF765	3.69062
DFFB	3.68897
ANP32E	3.68889
NFE2L3	3.6888
ZNF2	3.68826
METTL23	3.68805
NLE1	3.68714
DAP3	3.68537
MRPL11	3.68509
DHX16	3.68498
SUPT7L	3.68494
TMED4	3.68387
ASAP2	3.68382
EMC8	3.68323
FAM71E1	3.68294
RCL1	3.68134
AASDHPPT	3.68124
TEAD4	3.68102
KDM5C	3.6807
DNASE2	3.68048
PSME3	3.68008
ZNF680	3.67981
APOBEC3B	3.67825
TCF20	3.67716
MVD	3.67666
KIAA0319L	3.67545
EPS8L2	3.67361
CTHRC1	3.67244
ETAA1	3.67091
TOP3A	3.66826
R3HDM1	3.66778
ZNF282	3.66761
DDTL	3.66731
SIGMAR1	3.66424
VBP1	3.6639
C15orf48	3.66313
COPS5	3.66064
GALNT1	3.65943
PMF1	3.65843
ESF1	3.65571
UBE2M	3.65303
ZNF618	3.64939
EPHA1	3.64617
HSPBP1	3.64522
PSMC3IP	3.64393
ZNF212	3.64367
CHML	3.64084
HAGHL	3.64044
TUBGCP4	3.64039
GCLM	3.63919
BX255925.3	3.63822
FAM200A	3.63745
PRMT1	3.63724
STT3B	3.63588
MED8	3.63362
PFAS	3.63289
ACIN1	3.63236
SRRT	3.63023
BTF3L4	3.62934
RPUSD3	3.62894
HSD17B1	3.6274
PODXL2	3.62342
CMTM1	3.62197
POLR3B	3.62184
TBK1	3.62003
LIMD1	3.61887
COMTD1	3.61756
PLXNB2	3.6171
RPUSD1	3.61613
LRRC8D	3.61577
SLC27A4	3.61528
PUS7L	3.61385
USB1	3.61199
UQCC2	3.61172
EXOSC5	3.61137
ZNF550	3.61015
OFD1	3.60942
ELAVL1	3.6063
WRNIP1	3.59983
MRPL32	3.59791
SURF4	3.59712
CAND1	3.59708
APAF1	3.59642
SRD5A3	3.59626
TARS1	3.59604
IARS2	3.59604
OPLAH	3.59577
PRKX	3.59503
RPS10	3.59478
ZSWIM4	3.59457
SYNGR2	3.59438
WDR5B	3.594
BRAT1	3.59255
UBAP2L	3.59177
HMGA1	3.59014
MED19	3.59006
GNAI3	3.5875
ODR4	3.58366
PRMT3	3.58266
KARS1	3.57986
GLMN	3.5797
ARMC7	3.57894
CEP250	3.57886
MYCBP	3.57836
RETREG3	3.57724
FKBP11	3.57357
TTC30B	3.5732
ZNF841	3.57223
C17orf100	3.57223
MAPKAPK5	3.57222
H4C9	3.57067
ZSCAN29	3.56813
SELENOF	3.56809
THOC2	3.56548
TMCC1	3.56372
VPS54	3.56342
SOX21	3.5629
LYPD6B	3.56285
TMED3	3.56272
LRRC58	3.56257
PEDS1	3.56184
IFI27	3.56127
AFMID	3.56109
FBN2	3.56079
H2BC18	3.56063
FANCF	3.55898
LAS1L	3.55857
RAD51D	3.55828
LBHD1	3.55766
SHROOM2	3.55619
ZNF8	3.55605
KATNB1	3.55551
DNAJC9	3.55511
H2BC11	3.5528
UGT1A10	3.55254
MACROH2A2	3.55141
SRP9	3.54947
TSTD1	3.54885
TRABD	3.54885
[truncated: 11,498 more rows]

## Sheet: TCGA_BRCA_ranks
COL10A1	65.5646
MMP11	61.6943
NEK2	49.968
INHBA	48.6349
KIF4A	47.5848
COL11A1	46.3599
CCN4	46.3233
TPX2	46.281
UBE2T	45.2016
CDK1	44.3297
KIF20A	43.9362
SPC25	43.8765
DTL	43.575
NUF2	43.5231
CDKN3	43.1909
SLC50A1	43.1857
ASF1B	43.0831
UBE2C	42.9902
CKS2	42.7164
CDC25C	42.7079
CENPF	42.6685
PTTG1	42.6331
CEP55	42.6273
RRM2	42.5815
FN1	42.403
DLGAP5	42.3699
AURKA	42.2378
CCDC167	42.0768
HMMR	41.6841
BUB1	41.5866
UHRF1	41.5601
HJURP	41.4195
CDCA8	41.3942
IQGAP3	41.3529
PKMYT1	41.2374
PCLAF	41.1256
TOP2A	41.1072
COMP	41.0296
SPC24	40.9433
HSD17B6	40.9404
PLPP4	40.8097
ANLN	40.6667
CCNB1	40.6205
GJB2	40.4827
NDC80	40.4628
EXO1	40.0553
LRRC15	39.9866
CTHRC1	39.9103
TK1	39.8864
ERCC6L	39.7617
ZWINT	39.6018
ASPM	39.549
CKAP2L	39.4927
MKI67	39.4264
NCAPG	39.3688
SKA3	39.2967
MELK	39.2687
KIF2C	38.9163
CDC20	38.8223
PBK	38.6786
TRIM59	38.5588
NEIL3	38.5561
PITX1	38.5416
FAM111B	38.4982
CENPU	38.2806
KIF11	38.2503
KIFC1	38.1885
ESM1	38.1656
PLK1	38.0866
GPRIN1	37.9824
SKA1	37.8664
BIRC5	37.7665
CCNB2	37.6251
CLSPN	37.4686
BUB1B	37.4465
CCNA2	37.351
MMP13	37.1756
FAM83D	37.0414
SPAG5	37.0235
KNL1	36.9614
PAFAH1B3	36.9539
PCDH17	36.5487
BMP8A	36.5112
CENPM	36.5104
LMNB1	36.4343
CDCA5	36.3899
FOXM1	36.1086
KIF23	36.0856
KIF26B	35.6358
TROAP	35.5738
BICDL1	35.4999
CDCA3	35.4802
GFUS	35.1969
TACC3	35.1814
CDC6	35.107
RAD51	35.0605
DEPDC1	35.0314
DEPDC1B	35.0055
KIF14	34.9355
CENPE	34.9209
SHCBP1	34.8252
KIF18B	34.5853
NCAPH	34.55
CST1	34.5444
TTK	34.4851
GINS1	34.417
CCL11	34.388
TEDC2	34.2934
GABRD	34.1885
KPNA2	34.1474
MYBL2	34.0373
NUAK2	34.0127
SGO1	33.8128
AURKB	33.7665
TLCD1	33.7153
RMI2	33.7058
TIMM17A	33.5923
RABIF	33.5525
POC1A	33.5351
JPT1	33.4765
GTSE1	33.4172
TPM3	33.323
UBE2S	33.2748
HMGB3	33.2488
MFAP2	33.2256
FLAD1	33.1931
PAQR4	33.1674
LSM4	33.148
CILP2	33.1067
NAXE	33.0101
POLR3K	32.9109
H2AZ1	32.8734
ESCO2	32.7803
HAGHL	32.7591
KIF18A	32.7409
LAGE3	32.7408
PPP4C	32.6932
ATP6V0B	32.6023
CDC45	32.5782
RACGAP1	32.5459
P4HA3	32.3729
PYCR1	32.3594
DPP3	32.3354
CLEC5A	32.274
C1QTNF6	32.1256
CENPI	31.925
LAMP5	31.7278
OLR1	31.6243
CENPA	31.6205
SLC35A2	31.6071
TUBA1C	31.5788
RUSC1	31.5501
MCM10	31.5084
ECT2	31.4786
PACC1	31.4255
CIT	31.3458
UNC5B	31.3285
TNFSF4	31.2992
EZH2	31.2785
ARHGAP11A	31.2624
SDS	31.2508
CCT3	31.2424
MTFR2	31.1882
ADAMTS14	31.1214
EEF1AKMT4	31.0849
SLC52A2	31.038
E2F1	30.9888
H3C10	30.9007
STIL	30.8997
KIF15	30.872
PIMREG	30.7855
FANCI	30.7319
PARP1	30.5593
E2F8	30.5447
ADAM19	30.4482
SQLE	30.4134
NME1	30.4029
PCNA	30.3806
CDCA2	30.3581
CNIH2	30.3384
MRPL14	30.269
C3orf80	30.2376
MAD2L1	30.18
RECQL4	30.1741
RAD51AP1	30.1406
CCNE2	30.1184
COA6	30.1138
LAMTOR2	30.0306
CENPL	30.016
ESPL1	29.9354
CCNF	29.9241
OIP5	29.8966
SCT	29.8687
FEN1	29.8267
INTS7	29.802
TRIP13	29.7445
CDK5	29.7133
POSTN	29.6702
H2BC5	29.6676
RNFT2	29.621
POLQ	29.6102
SNRNP25	29.5747
FAP	29.5531
S100P	29.4108
PRR11	29.3632
MRPL47	29.3026
HES6	29.2594
ADAM8	29.2541
MRPL13	29.1973
BGN	29.1393
SULF1	29.1037
H2BC12	28.8774
ARF1	28.8371
PSMD14	28.8221
H2AX	28.6929
GPR68	28.5903
TMEM63B	28.586
CXCL10	28.4715
MATN3	28.4678
H4C9	28.4627
TUFT1	28.3594
C1orf43	28.3043
MTHFD2	28.294
AUNIP	28.2575
EME1	28.1513
DAP3	28.1343
PRR19	28.1216
COL5A2	28.0411
IL21R	27.9858
MACROH2A1	27.9393
CXCL11	27.8731
VCAN	27.824
COPA	27.7741
TSACC	27.5162
ORC6	27.5092
HDGF	27.5027
ATAD2	27.4945
TOR3A	27.434
NACC1	27.4287
PSMC4	27.4274
DONSON	27.4122
ZNF668	27.3368
MICAL2	27.2789
APOO	27.2777
PPP1CA	27.255
H2AC13	27.2354
SLC16A3	27.2276
RAD54L	27.1973
PRDX1	27.1708
ARL6IP1	27.1482
POLE2	27.1051
E2F7	27.0667
BRIP1	26.9929
CHEK1	26.9412
GGCT	26.8354
STMN1	26.7856
COX6C	26.6417
MRPL17	26.6156
ADIPOR1	26.6123
TXNDC17	26.5996
TPRN	26.575
SMC4	26.4667
RTKN2	26.4323
CEMIP	26.3633
PYCR3	26.2407
JTB	26.2151
LEF1	26.2073
E2F2	26.1838
SNRPG	26.1333
ORC1	26.1094
JPT2	26.0829
PLAUR	26.0586
CIP2A	26.0377
SRP9	26.0126
DIAPH3	26.0083
B4GALT3	26.006
PSMA5	25.9947
IQANK1	25.978
COL1A1	25.9722
TIMELESS	25.9034
MRPS34	25.8966
FCGR1A	25.8447
SLC39A11	25.7616
FAAP24	25.737
COL5A1	25.7121
GPR89A	25.7051
WDR62	25.665
TOR1AIP2	25.6334
CRACD	25.6314
PLK4	25.5979
MMP1	25.5964
PPP1R14B	25.5949
SLC20A1	25.5303
CST2	25.5161
CTXN1	25.4762
FOXP3	25.4384
MCM4	25.4142
RAB26	25.3905
DCAF13	25.3739
AP1S1	25.3639
NUP210	25.3493
ATP6AP1	25.2889
ZNF367	25.2626
H3-3A	25.2327
COPG1	25.1724
IL4I1	25.1534
PARPBP	25.0443
CKAP2	25.0413
DDX39A	25.0233
FLVCR1	25.0126
CBX3	24.9907
IRF7	24.9893
SGO2	24.9512
SBK1	24.9061
CACYBP	24.8536
DNA2	24.8178
CDT1	24.7582
TMED2	24.725
GALE	24.7082
GARS1	24.6438
F12	24.5993
BCL9	24.5877
CALR	24.5821
VANGL1	24.5684
CDH11	24.559
KCTD5	24.5215
HGH1	24.5193
CHST11	24.4572
ENTPD7	24.3028
MANF	24.2749
PGP	24.2343
DYNC2I2	24.2303
TMCO1	24.2231
DARS2	24.2023
DDIAS	24.1796
DCTPP1	24.1675
CENPK	24.1274
CCNE1	24.0982
F11R	24.0852
SAMD1	24.0527
C1orf112	23.9879
TIMM17B	23.9757
PDIA4	23.9338
ALDH18A1	23.9278
RFC2	23.9203
CIAO2A	23.9181
H2BC9	23.85
LRRC59	23.8358
SYNDIG1	23.7987
SCAMP3	23.783
IFI6	23.771
CBX4	23.7611
ISG15	23.7442
EPRS1	23.7389
MBOAT7	23.7199
NR2F6	23.7024
RMI1	23.6517
COPB2	23.6085
TMED3	23.604
TRIB3	23.5934
RAB31	23.5328
GPRC5A	23.5291
SCNM1	23.5058
GINS2	23.4943
H2BC4	23.4743
HM13	23.4743
RPN1	23.4441
PSMB4	23.4407
TONSL	23.398
CDC7	23.3744
POLR1G	23.3384
FBXL6	23.3257
HASPIN	23.3046
PDXDC1	23.2796
CERS2	23.2733
RELT	23.2559
DOP1B	23.252
BRI3BP	23.2128
DPY30	23.175
RNF187	23.1656
P3H4	23.144
PYGO2	23.1433
BLM	23.1292
YIF1A	23.1289
EIF2AK1	23.0952
DSN1	23.0913
TRIM11	23.0267
RGS4	22.9751
RPL26L1	22.9738
STX6	22.97
MIS18A	22.9515
HNRNPAB	22.9372
RIPPLY3	22.9344
WDHD1	22.8835
PPP2R2C	22.8645
PFDN6	22.8617
TNNT1	22.834
TBL2	22.8225
SLC12A8	22.8224
CFL1	22.8092
APH1A	22.7756
PIGU	22.7731
POP7	22.75
GBA1	22.7287
ELOB	22.7245
PRIM2	22.719
CAMK2N2	22.6805
EIPR1	22.6571
CAPZA1	22.5909
TBC1D31	22.5895
TARS2	22.5511
YIF1B	22.5186
XRCC2	22.4918
SNRPE	22.4801
PACSIN1	22.4689
CDC25A	22.402
MCRIP2	22.3729
SLC25A39	22.3699
ADAR	22.3681
LSR	22.3641
HELLS	22.3465
ELOC	22.3178
SEC61G	22.315
VOPP1	22.2778
OSTC	22.2141
COMMD5	22.1609
APOBEC3B	22.105
UQCC2	22.0863
H2BC6	22.077
SSX2IP	22.0725
HYLS1	22.0714
DHTKD1	22.0687
SRPRB	22.0605
METTL26	22.0382
PGAP6	22.0375
PSENEN	22.0307
TOMM40	22.0176
KDM5B	22.0093
MTX1	22.0043
KIF22	21.9933
SMIM22	21.9912
ZWILCH	21.9896
TPD52	21.9203
SLC25A22	21.896
RCC2	21.8752
ILF2	21.8561
BAK1	21.7988
FAHD1	21.7806
DBNDD1	21.7728
MRPL3	21.748
NVL	21.7376
TYMP	21.731
CENPO	21.7047
RPUSD1	21.699
ANTKMT	21.6949
SIAH2	21.668
CLPSL2	21.6495
MRPS23	21.6443
PSRC1	21.6425
SMS	21.6011
TDRKH	21.5922
MAZ	21.5727
REEP4	21.5598
WDR76	21.5342
STIP1	21.526
MORF4L2	21.4801
PMM2	21.4598
TFB2M	21.4183
H4C8	21.4114
TMEM9	21.4064
GAS2L3	21.4056
CFAP45	21.4012
MAL2	21.3976
LLGL2	21.356
CHPF	21.3458
ABHD12	21.3423
PDZD11	21.3294
TMEM132A	21.3294
ADAMTSL2	21.3147
COL12A1	21.3034
RAMP1	21.2904
NAA20	21.2896
SAPCD2	21.2797
ANKRD22	21.2672
NECTIN2	21.2611
GEN1	21.2574
NDUFAF6	21.2305
N4BP3	21.1924
NDUFS2	21.1786
SAE1	21.173
RPN2	21.1725
RHPN1	21.1723
OTUB2	21.1545
HSH2D	21.1033
MAPKAPK2	21.0836
SMYD3	21.0697
IER5L	21.0428
MISP	21.0099
RNPEP	21.0064
BARD1	20.9769
DBF4	20.9638
KDELR2	20.9431
NTAQ1	20.9328
DTYMK	20.9323
KLK4	20.9258
MRPL24	20.9239
KNSTRN	20.9185
H2BC11	20.9105
SPP1	20.9053
FIBP	20.892
BRCA2	20.8898
PSME2	20.8883
CKAP4	20.8876
UFC1	20.8667
AMMECR1	20.8656
CHAF1B	20.8353
KIF24	20.8016
DNASE2	20.7977
SAC3D1	20.7806
PPEF1	20.779
TBC1D7	20.773
H2BC8	20.7535
CASP3	20.7335
ZDHHC12	20.7321
ADM2	20.7072
GPR141	20.6894
MRPS12	20.6854
MMP9	20.6849
ACBD3	20.6724
OAS3	20.6622
SNRPB	20.6593
PARP9	20.6506
FKBP4	20.6421
LIMK1	20.6365
STRBP	20.5949
BPNT1	20.5801
PSMB3	20.5789
NKAIN1	20.5461
UBL5	20.5191
TMEM147	20.5092
EPN3	20.4911
MACO1	20.489
TSEN15	20.4863
NUDT16L1	20.4813
CDCA4	20.4619
SFXN1	20.4594
ALG3	20.4568
DTX3L	20.4502
AP2S1	20.4354
BCAS4	20.3652
FBXO45	20.3583
LMNB2	20.3517
BROX	20.3451
MUC1	20.3192
GGPS1	20.3154
UBAP2L	20.3088
RHNO1	20.2727
TMEM79	20.2612
ALG1	20.2558
HOXC13	20.2086
RRP36	20.2078
AJM1	20.1966
ORMDL2	20.1693
CCDC78	20.1692
CYRIB	20.1651
SOX12	20.1645
FBXO6	20.119
PGAM5	20.0826
MMP3	20.0631
VPS72	20.0375
NABP2	20.0243
CRB3	20.0111
CENPX	20
TPI1	19.9964
PRCC	19.9935
FAM83H	19.9813
STAT1	19.9717
CTPS1	19.9652
POGK	19.9422
ISG20L2	19.9225
FNDC1	19.9204
CCNP	19.8634
RAP2C	19.854
TIMM23	19.8351
TESMIN	19.8305
HOXC11	19.8252
EZR	19.7687
C1orf131	19.7665
YDJC	19.7527
EVPL	19.731
KRAS	19.7242
RAN	19.7179
PKM	19.7141
DNAH14	19.6993
MARCKSL1	19.6881
DNAJC1	19.6823
MSR1	19.6486
METRN	19.6317
UBQLN4	19.6164
FANCA	19.5958
NCAPG2	19.5946
COLGALT1	19.5881
SSR2	19.5677
MAPK8IP2	19.5651
TINCR	19.5548
POLR2H	19.5391
FANCD2	19.5352
NDUFAB1	19.5132
GTF2IRD1	19.5128
BUB3	19.504
TARS1	19.5006
ARPC3	19.4919
ADAM12	19.4841
EMC9	19.4818
LPCAT1	19.4629
STARD10	19.4365
AIMP2	19.4361
CSTF2	19.4214
SPATA17	19.4207
SEPHS2	19.402
NANS	19.3913
TMEM14A	19.3696
PIERCE1	19.3652
ACTL6A	19.3393
SNRPC	19.3287
ARHGEF39	19.3183
TSPAN17	19.2517
SLC37A1	19.2319
ESRP1	19.2304
HSPA14	19.2293
SNX27	19.2282
INTS8	19.2039
MBOAT2	19.1794
PSMD10	19.1697
MCM6	19.1522
TYMS	19.1344
NAT14	19.1271
SLC2A1	19.1268
COPE	19.125
PDIA3	19.0848
TNFRSF18	19.0631
ELAVL1	19.0616
RAB8A	19.0505
CORIN	19.0389
PFKFB4	19.0266
CBX2	19.0205
CACFD1	19.0177
BRMS1	19.0141
FKBPL	19.0121
H2BC7	18.9884
ADAMTS6	18.9685
GPR84	18.9239
ERH	18.9107
PGK1	18.889
COL1A2	18.8835
GTF3C1	18.8815
H2BC21	18.867
RAB19	18.8651
H1-2	18.8563
CREB3L1	18.8241
POLR2K	18.7971
EXOSC4	18.7871
RGS19	18.7859
KNTC1	18.7819
ACOT7	18.7519
HPRT1	18.7203
LYPLA2	18.7172
RUVBL1	18.6738
SEMA7A	18.6731
STYXL1	18.6665
PHKG2	18.6502
THOC3	18.6436
ATIC	18.6355
CKAP5	18.6173
NOMO1	18.604
FBN2	18.5959
PEX11B	18.594
TXN	18.5932
CACNB3	18.5928
SDC1	18.5541
GLB1	18.5489
MCM2	18.529
HSPE1	18.5244
ARF4	18.5212
ARHGAP39	18.5004
CSE1L	18.4952
FAM110A	18.4912
VDAC1	18.4862
SIX4	18.4648
OAS2	18.4633
PYCARD	18.4626
PUSL1	18.4318
EBP	18.4151
POMK	18.4142
TICRR	18.4079
PDCL3	18.4046
IDH2	18.4031
TUBG1	18.3958
DSCC1	18.3955
CANT1	18.395
H2AC6	18.3892
ARTN	18.3865
NSF	18.3826
CALU	18.3763
GK	18.3677
TMEM54	18.3589
MTCH2	18.3555
EDN2	18.3456
OASL	18.3439
PIGX	18.3433
SRMS	18.3202
SLC35F6	18.3057
TRAF2	18.2903
HSD17B7	18.2753
GLO1	18.2695
C21orf58	18.2588
IGSF9	18.2511
ZDHHC16	18.2296
PSMD4	18.1878
COMTD1	18.1817
HSPA5	18.1696
CCT5	18.1673
ENSA	18.1656
GRIN2D	18.1631
RCC1	18.1563
SORD	18.1551
RITA1	18.1442
COL3A1	18.1441
PARN	18.1151
GIPC1	18.113
PAICS	18.1126
PIGM	18.1102
PRUNE1	18.1057
ADSS2	18.1057
SEC13	18.0762
H2BU1	18.0752
EFNA3	18.0636
RFC4	18.0561
HNRNPF	18.0506
TOR2A	18.0447
PSMB5	18.0346
RHOD	18.0211
C8orf76	18.0038
CXCL9	17.9853
SLAMF8	17.9692
ABRACL	17.9246
GET3	17.9245
CNIH4	17.9237
MARS1	17.9109
ARPC5L	17.9038
ROGDI	17.889
SLC25A44	17.8834
TFG	17.8781
SRP54	17.8749
GINS4	17.8696
SYNGR2	17.8671
CEACAM6	17.8635
CD276	17.8535
CREB3L4	17.8512
PAGR1	17.8495
SKA2	17.8471
TSTD1	17.8313
CNTNAP2	17.8248
SLC39A7	17.8233
UHMK1	17.8149
RAD21	17.8054
HMGA1	17.8029
SUCO	17.7955
TMEM141	17.7831
SELENOI	17.7772
GPSM2	17.7704
SMC6	17.7577
FBXL19	17.7508
TTYH3	17.7406
HARBI1	17.7349
CABLES2	17.6693
LRWD1	17.6592
MICB	17.6569
SMG7	17.642
F2R	17.6406
OSCAR	17.6378
ZMPSTE24	17.6031
TSEN34	17.5959
TIPRL	17.5871
BLOC1S3	17.5824
SEC24D	17.5743
DNAAF3	17.5652
ETV7	17.5591
CLTC	17.5575
PSMA4	17.5486
SRD5A3	17.5485
USP5	17.546
AP1M2	17.5364
TMED9	17.5224
FOXD2	17.5066
CHD4	17.5009
S100A14	17.477
PMAIP1	17.4701
ZNF281	17.462
NMRAL1	17.4441
CEACAM5	17.4306
MMP14	17.4059
NFKBIE	17.383
ADAMDEC1	17.371
CENPN	17.3631
NDE1	17.3353
SLC35B1	17.3107
IKBKE	17.2933
SDF2L1	17.293
SLC7A5	17.2912
MFSD3	17.2675
TMEM97	17.2415
MPV17L2	17.2393
TJP3	17.2125
ARV1	17.2054
ERMP1	17.1969
SLC9A3R1	17.1917
TBCB	17.1666
RFX5	17.1506
TSPAN13	17.125
BAX	17.1068
PDCD10	17.1022
CNOT11	17.0893
RIBC2	17.0724
PHTF1	17.0665
ABHD11	17.0601
P4HA1	17.0401
NEU1	17.0393
H4C12	17.0102
COA4	16.9805
P4HB	16.9784
SLC30A7	16.9691
LYPLA1	16.9628
ENOPH1	16.9586
SNRPD1	16.9453
TMEM238	16.9393
CHCHD1	16.9378
PDRG1	16.9293
COX6A1	16.9275
SDHC	16.9222
ACTR2	16.922
COP1	16.9161
PIGC	16.9151
SMIM29	16.9083
PSMG3	16.8982
PPP1R37	16.8815
FANCF	16.8294
KCNK6	16.8151
MRGBP	16.8033
CYB561	16.7991
FOXRED2	16.7831
TAPBP	16.7721
ZNF468	16.728
SLC38A5	16.727
HSPA4	16.719
SF3B4	16.7083
TPMT	16.702
SKIL	16.6799
FNDC10	16.6784
ZNF687	16.6772
LOXL1	16.6743
ATP5IF1	16.6739
EOLA1	16.6721
MANEAL	16.6717
CCT8	16.6628
APEX2	16.6521
ASPN	16.6413
GMPPA	16.6347
SGPL1	16.6255
KNOP1	16.6233
CDR2	16.6194
PPM1G	16.6115
RPA3	16.6098
BASP1	16.607
BZW2	16.5896
NPNT	16.568
ASPHD2	16.5648
VAMP8	16.5454
DNAAF8	16.5449
SHMT2	16.5357
ACBD6	16.5243
MAGED1	16.5218
MYDGF	16.5165
GMIP	16.5035
PPIA	16.4998
POP1	16.4955
RUNX2	16.492
HNRNPU	16.492
AGMAT	16.4848
PSMC2	16.4767
STXBP2	16.4578
USP14	16.4512
CPSF3	16.4505
MTFR1	16.4294
SPAG1	16.4221
YIPF2	16.4213
DESI2	16.4078
RUVBL2	16.3941
TCF19	16.3553
CASP6	16.34
PRR36	16.3345
KDELR3	16.3224
MXRA5	16.3224
PSMD2	16.3205
TTC13	16.3197
GRAMD1A	16.3109
SPATS2	16.3041
CCR4	16.2942
MRPL51	16.2887
CELSR3	16.2466
MAGOHB	16.2398
GMPS	16.234
RAB3A	16.2212
CCT6A	16.2127
OCIAD2	16.1998
MMP10	16.1938
CAPN9	16.1936
TMEM41A	16.1877
C1orf35	16.1764
B4GALT4	16.1743
H2AC8	16.1699
ZNF480	16.1623
NSD2	16.1616
LMAN2	16.1602
TUBB	16.1425
ODF2	16.1417
HSD17B10	16.1396
NAT1	16.123
ENAH	16.1227
RAE1	16.1206
TTLL12	16.0994
RAB25	16.0884
SHTN1	16.0721
FARSA	16.0572
PTK6	16.025
LCLAT1	16.0214
PTPA	16.0091
LIN9	16.0088
FCGR3A	15.9985
FZD2	15.9877
BX255925.3	15.9786
PLEK2	15.9774
NME3	15.9677
TRAF7	15.964
CBX8	15.9594
DNAJA3	15.9435
E2F3	15.9291
KCNK15	15.9225
HAX1	15.9194
BCL2L12	15.9193
EAF1	15.9171
ROMO1	15.9145
ZNF672	15.9125
CENPS	15.9106
CYSRT1	15.899
FLYWCH2	15.8986
DPM2	15.8949
PPIL1	15.8899
PRRT3	15.8817
CHCHD2	15.8784
SLC52A3	15.865
ACTR3	15.8468
SPDL1	15.8436
ATP6V1G1	15.8251
SRPK1	15.8161
ABHD17C	15.8025
GNPNAT1	15.7998
OLFML2B	15.7611
LSM14B	15.7608
SMARCA4	15.7604
SYAP1	15.759
BYSL	15.7542
FOXO6	15.7484
CCDC87	15.7232
MRPL15	15.7146
NREP	15.6892
C15orf48	15.6808
GBP5	15.6779
FTSJ1	15.6647
YARS1	15.6557
YWHAZ	15.6442
SERPINE1	15.6414
SNX24	15.6307
SLX4IP	15.6218
SNRPF	15.6144
LRRC45	15.5556
GLRX2	15.5485
SEC61A1	15.5472
CYCS	15.5325
CYB561D2	15.5119
RHCE	15.5106
ISOC2	15.5025
NUP62	15.5024
AAGAB	15.4832
HSPA13	15.4803
RAB40C	15.4767
RNF181	15.4739
PARD6B	15.4628
SSR4	15.4626
THBS2	15.4588
RIPK2	15.4572
LRRC46	15.4546
GEMIN6	15.4515
KRT8	15.4117
MB	15.4115
CLPSL1	15.3866
XXYLT1	15.3689
C16orf91	15.3627
TP53INP1	15.3567
OVOL1	15.3355
AP1S3	15.3279
ZNF296	15.3235
H3C6	15.3192
TEAD4	15.3192
TBL1XR1	15.3094
RBBP8NL	15.3068
ADAMTS12	15.3067
PLXNA3	15.3018
ALYREF	15.3
PPM1J	15.298
EIF4A3	15.2905
CNOT9	15.2874
ABCB8	15.2813
LCMT1	15.2804
PLEKHF2	15.2627
COL8A1	15.2617
COX17	15.2569
OAS1	15.2499
CEP85	15.2393
SLC6A9	15.2342
TBC1D10B	15.2327
GON7	15.2177
C11orf24	15.2054
CERS6	15.2035
FAM162A	15.1987
BUD23	15.1902
MLLT11	15.1883
TMEM183A	15.1727
UNC93B1	15.1704
UCHL5	15.1673
GSR	15.1666
TMEM165	15.1607
PNP	15.1298
FH	15.119
BOP1	15.0981
BRCA1	15.0915
YWHAH	15.0902
ZNF48	15.0808
CAPS	15.0778
ZDHHC9	15.0765
CDKN2D	15.0685
SPR	15.0656
SLC11A1	15.0604
SELENOT	15.0597
CENPH	15.0452
CHPF2	15.038
EDEM2	15.021
NFE2L3	15.02
PIP5K1A	15.0196
DLG3	15.0093
COG2	14.9806
SAYSD1	14.9761
MFSD5	14.976
GTF2E1	14.972
CORO2A	14.9711
DCK	14.9379
DOLPP1	14.9306
YKT6	14.9175
TRAIP	14.9144
PIGQ	14.8974
IPO9	14.8964
TMEM33	14.8947
ARPC5	14.8839
ZC3H3	14.8815
DEGS2	14.8784
SLC35F2	14.8742
ZNF28	14.8713
CYBC1	14.8666
PMF1	14.8617
H2AC11	14.8507
CLGN	14.8494
IGSF8	14.8421
TADA1	14.8397
HMGN1	14.8251
PIP4K2C	14.8233
PPP6R1	14.8187
ZBTB41	14.8135
PSPH	14.8102
ST3GAL4	14.8085
XPOT	14.7978
PRELID3B	14.7931
CIB1	14.7895
DYNLT1	14.7843
GPATCH2	14.7815
CLDN7	14.7565
ZMYND10	14.7548
ANKEF1	14.7459
SLC27A4	14.7414
CHTF18	14.7354
USF1	14.7313
TMEM241	14.7278
PSMD12	14.7237
CLIC1	14.7212
TAGLN2	14.7189
EPCAM	14.7118
CHAF1A	14.7074
FBXL16	14.6972
MRPL55	14.6952
RARS1	14.6938
RASSF7	14.6845
TOP1	14.6771
EEF2KMT	14.6604
SMKR1	14.6587
HMOX2	14.6518
ERO1A	14.6459
SPINT2	14.6453
GAPDH	14.6414
RAI14	14.6355
ZFP69B	14.6332
LSM12	14.6331
BMPR1B	14.6329
MASTL	14.6166
F2RL2	14.5951
SHKBP1	14.5848
ARSI	14.5782
SHROOM2	14.5733
KIFC2	14.5537
NUBP2	14.5487
TUBB4B	14.5472
RBBP5	14.5467
NDUFB9	14.5331
MAD2L1BP	14.5316
CFB	14.5293
GNL3L	14.5223
CGAS	14.5049
IER3IP1	14.5018
UBE2Q1	14.5004
FAM102A	14.4876
SLC29A3	14.4825
DEPDC7	14.4571
CCT2	14.4463
ANAPC11	14.4185
UBE2N	14.4178
PAK4	14.4137
P4HA2	14.4098
POLR2G	14.3982
RNF223	14.3807
INCENP	14.377
MEX3A	14.3626
TXNDC9	14.3606
TAP1	14.358
H2BC18	14.3568
SOWAHD	14.3543
ZNF93	14.3515
PARP12	14.3491
SUV39H2	14.3443
STX1A	14.3443
UBE2L6	14.3275
CENPP	14.3238
CEP70	14.2987
MCM3	14.2951
TLE3	14.2906
SIPA1L3	14.2831
ATOX1	14.2787
IL18	14.2753
MORN2	14.2724
MIEN1	14.2692
PSMA7	14.2675
SRSF1	14.2512
NDUFB3	14.2496
MTX2	14.2471
DNAJB11	14.2462
GPR160	14.2409
MRPS35	14.2399
GLMP	14.233
EFNA1	14.2289
B3GALNT2	14.2257
ADRM1	14.2217
EBNA1BP2	14.2122
ZNF681	14.2067
VAV2	14.2054
HYAL3	14.1728
UQCC3	14.1672
ARNT2	14.1664
DNMT1	14.1265
CDK5R1	14.126
XPO5	14.114
GSKIP	14.1047
PHTF2	14.1006
HEYL	14.0915
GNPAT	14.0835
SLC39A4	14.0826
C4orf48	14.0816
EIF6	14.0499
PSMD11	14.0404
SLC25A19	14.0377
DNAAF5	14.031
NIPSNAP1	14.0212
EEF1A2	14.0148
TSEN54	14.0122
INTS13	14.0034
HNRNPC	13.9892
IARS2	13.9868
MTERF3	13.9866
PRRC1	13.9839
LYSMD1	13.9804
DNAJC9	13.9768
SELENOS	13.9734
PEX13	13.9733
DNMT3B	13.9691
GPR137C	13.9442
DOK3	13.9365
ALG6	13.9341
EFNA4	13.9337
SPAG4	13.9335
ZNF675	13.9305
KIF20B	13.9172
SCUBE3	13.9166
ZNRF2	13.912
ATP13A1	13.8885
TULP4	13.8854
PSMD1	13.856
CLCN2	13.8462
LPAR2	13.8403
HPN	13.8395
TUBA1B	13.8395
SLBP	13.8348
MXD3	13.8313
FKBP10	13.8199
SHARPIN	13.8191
SCG2	13.8178
KIFAP3	13.806
KCTD13	13.799
KLHL38	13.7917
SDSL	13.79
PRR15L	13.7641
ZNF490	13.763
KLC2	13.7566
NEURL1	13.7521
DDOST	13.7304
CPSF2	13.7281
TIGIT	13.7164
PFN1	13.715
RET	13.7114
VPS45	13.7113
PRDX4	13.7036
RALGPS2	13.6872
MRPS16	13.6818
SPINDOC	13.68
MYCBP	13.6676
SYT13	13.6599
FANCB	13.641
PARP14	13.6309
RHBDL1	13.6102
MZT1	13.6102
ALDOA	13.6034
ATG4D	13.602
MPHOSPH9	13.5891
COX8A	13.5863
SSBP1	13.5829
PTPN6	13.5828
C4orf46	13.5798
NUP155	13.5794
UBE2M	13.5789
SERINC2	13.5789
CDC123	13.571
PYDC1	13.5619
EPHB2	13.5573
DDX58	13.5546
P3H1	13.5475
RAB10	13.5352
FGD3	13.5342
LIG3	13.5328
TMEM263	13.5289
C3orf52	13.5272
RNF149	13.527
PPT1	13.5203
ZMYND19	13.5164
NPTX2	13.5134
COX6B1	13.5064
RBX1	13.5037
AIFM1	13.4869
MYBL1	13.4792
ADAMTS7	13.4779
RTN4RL2	13.4688
ZNF469	13.4607
GOLM1	13.4378
GOLPH3L	13.4347
HSPB11	13.4335
DRAP1	13.4124
SSNA1	13.4043
NOD2	13.4022
RIMS4	13.3987
PPAT	13.3933
TMIGD3	13.3924
GOLT1A	13.3847
CKS1B	13.3795
RAB3D	13.376
SANBR	13.372
CETN2	13.3714
TMEM125	13.3608
CTSD	13.3504
PNKD	13.3485
MFSD12	13.3424
TMEM52B	13.3339
RNF34	13.3338
GRTP1	13.3312
PYM1	13.3118
NCSTN	13.3087
CNOT6	13.3079
RHBDD3	13.3032
PANX1	13.2931
FAM189B	13.2923
KLHL12	13.2914
SEC31A	13.2684
ZNF239	13.2651
RDH11	13.2566
UQCRQ	13.2479
NUDT1	13.2457
BOLA3	13.2354
ZG16B	13.2302
OST4	13.2205
DPCD	13.219
PFDN2	13.2111
ANXA9	13.2014
LARP4	13.2001
MOXD1	13.1967
SLC2A6	13.1899
HSPH1	13.1849
ZNF467	13.1844
NDC1	13.1831
SLC7A11	13.1829
HOPX	13.1812
GRPEL2	13.1804
EMP2	13.177
P2RY6	13.177
RPS6KC1	13.1719
CYC1	13.1614
TTC39A	13.1609
USP18	13.1575
SYCE3	13.1479
NAGA	13.1435
ARFGAP1	13.1421
CDKN2A	13.1365
RPL39L	13.135
NHP2	13.1292
MGRN1	13.1221
ZNF213	13.1142
FUNDC1	13.1097
DPP9	13.1046
RPS6KB2	13.0964
CISD2	13.094
ARPC4	13.0924
TFRC	13.0858
H4C5	13.0576
ERGIC2	13.0457
RSAD2	13.0415
YWHAB	13.0287
FUT8	13.0245
SNAP47	13.0235
MTBP	13.0175
EDEM3	13.0026
EFR3A	13.0011
BLZF1	12.9764
CLPB	12.9693
NSMCE2	12.9526
KRT18	12.9523
POLA2	12.9322
KCNE4	12.928
CSTF3	12.9232
DCAF10	12.917
BRCC3	12.9114
MSI2	12.9021
GFER	12.9004
RNASE2	12.8926
ZNF623	12.8847
UBE2A	12.8746
FAM220A	12.8744
URB2	12.8689
MED25	12.8669
SH3BP5L	12.865
ACP1	12.8582
NME4	12.8552
PAXX	12.8501
MEA1	12.843
MZT2B	12.8415
GRB2	12.8136
SEC23B	12.8134
HMGB2	12.7865
SLIRP	12.7793
HOXC10	12.7765
GOLPH3	12.7757
MORN3	12.7624
CERCAM	12.7452
MRPL9	12.7414
CMPK2	12.73
PRXL2B	12.7293
USP39	12.7209
GREM1	12.7186
NTHL1	12.7184
HSF2BP	12.7135
AUP1	12.7027
SERF2	12.7004
GSPT1	12.6968
ASPSCR1	12.6916
FSIP1	12.6881
KDELR1	12.6795
WNT2	12.6627
FBXO16	12.6579
ENC1	12.6483
FBXO5	12.6481
CSRNP2	12.6474
SEC61A2	12.6458
CD9	12.6424
NDUFB11	12.6422
NDUFB4	12.6375
ADAMTS4	12.6285
EGLN3	12.6272
ARMC6	12.6245
F7	12.6201
BOLA1	12.6189
NSUN5	12.6157
OTUB1	12.6155
UBFD1	12.6078
IQCD	12.6053
CDH2	12.5981
PRR7	12.579
RBBP7	12.5756
C1orf74	12.5709
ZNF200	12.5705
PKP3	12.5618
EIF1AD	12.5535
DHCR7	12.5478
PRR13	12.5418
CAPG	12.5372
AHCY	12.5352
NT5C3A	12.5351
CDK7	12.5283
IDE	12.5184
SET	12.4917
SLC16A6	12.4888
MOCS3	12.4769
BAZ1A	12.4709
RRM1	12.4621
MLF2	12.4546
MLST8	12.4388
JADE3	12.4381
IL20	12.4355
TSNAX	12.4305
LIMD2	12.4207
DCBLD1	12.4155
PTRH2	12.403
VBP1	12.4029
GCH1	12.3989
ATP13A2	12.3976
SQOR	12.3962
PRSS8	12.3901
SH3GL1	12.39
MRPL36	12.3888
MEN1	12.3659
LRRC73	12.3556
CELSR1	12.3518
CHEK2	12.3431
TMED4	12.3389
HSPA6	12.3372
FGD6	12.3369
APOBR	12.3354
XPO6	12.3285
RIOX1	12.3239
KCNF1	12.3203
STAU1	12.317
THOC6	12.3168
MZT2A	12.3074
MTDH	12.3016
RAB2A	12.3004
PYCR2	12.2962
TXNL4A	12.2938
ORAI2	12.2896
RHBDL2	12.2854
NECAB3	12.284
PASK	12.2814
CCDC43	12.2787
SIGLEC14	12.2779
EIF5A	12.2724
RABEP2	12.2346
FADD	12.2291
MCOLN2	12.2147
COPB1	12.2089
PLAU	12.2041
CCDC137	12.1973
RGS10	12.1967
METTL13	12.1903
CORO1B	12.1891
SEC16A	12.1878
RER1	12.1873
SAP30	12.1812
IPPK	12.164
TRMT112	12.1584
GOLT1B	12.1568
TMPO	12.1562
RANBP1	12.1559
POMP	12.1527
CAND1	12.151
DYNLL1	12.1446
DNAJA1	12.1443
BANF1	12.1406
HOMER3	12.138
ARFGEF1	12.1328
PPME1	12.1327
PRR15	12.1307
SUMO1	12.1096
UGGT1	12.1092
PSMA3	12.1089
CDC42SE1	12.1018
PTBP1	12.085
MRPL58	12.0801
MED8	12.0777
ZYG11A	12.0739
VPS37C	12.0658
C19orf53	12.0656
FAM91A1	12.0435
TANC2	12.0368
MAD2L2	12.0237
CXCR4	12.0213
ADAM15	12.0098
CST6	12.0098
DCAF7	12.0076
ITGAX	11.9998
COPZ1	11.9997
EIF2S2	11.999
KRT19	11.9892
OTX1	11.988
KLHL35	11.977
XRCC4	11.9765
GABPB1	11.9756
ACTG1	11.9719
PPP1R11	11.969
PRAF2	11.9541
CRABP2	11.9504
DIO1	11.935
TAF2	11.9344
ARF3	11.913
MARCHF9	11.9128
OSM	11.9125
STAU2	11.9119
ZNF707	11.9085
ZNF768	11.9067
HS6ST3	11.9046
EPSTI1	11.8827
RTKN	11.8719
CHAC2	11.8635
HAUS1	11.8626
PDIK1L	11.8597
AK8	11.8581
DERL1	11.8448
FAF2	11.8441
SAMD11	11.8405
UBA1	11.8361
UBL4A	11.8327
DDX41	11.8272
PNO1	11.8202
GTF3C6	11.8137
MRPL42	11.8103
SSR1	11.8092
GPR143	11.8084
PRDX2	11.807
SLC25A17	11.8043
AVL9	11.802
VWA1	11.7998
YIPF1	11.7965
R3HDM4	11.7935
TRAPPC9	11.7901
AKAP5	11.7837
RALY	11.7733
BEND6	11.7695
ATP5F1C	11.7603
PRKDC	11.7591
PSMD3	11.758
LRR1	11.7548
TRIM37	11.7528
NOX1	11.7512
EPS15L1	11.7503
RELL2	11.7494
ARSB	11.747
MIX23	11.7455
COX7A2	11.7413
C1orf122	11.7407
SASS6	11.7356
DDX49	11.7346
TACO1	11.723
SSTR2	11.7223
B4GALNT4	11.7212
DDX56	11.7117
C5orf34	11.7097
GPR137	11.7096
PTTG1IP	11.7028
FPR3	11.6921
METTL18	11.6909
IGSF3	11.6872
ODR4	11.687
TIMM10	11.6865
RANBP9	11.6782
PIGT	11.6774
OAZ3	11.6758
SEPTIN8	11.6746
LRRC1	11.664
RPP40	11.6625
ATP8B1	11.659
TOMM40L	11.6578
COMMD7	11.6494
FBXO46	11.6448
KCNS3	11.6391
LRRCC1	11.631
BORA	11.6292
ANAPC7	11.6269
LEO1	11.6205
TBC1D30	11.6177
CRNKL1	11.616
CHML	11.6141
PAK2	11.6062
RFXANK	11.6043
YME1L1	11.5994
FAAH2	11.5923
SOX4	11.592
TMEM208	11.5724
PIK3R3	11.5719
DHRS13	11.5639
CD300LF	11.5625
CFAP157	11.5612
ARRDC1	11.5588
IFT22	11.5552
WDR24	11.5488
RRS1	11.5286
EOLA2	11.5256
NDUFB10	11.5238
S100A11	11.5217
NUDT5	11.5185
GSTCD	11.5155
ZNF764	11.5147
RHEBL1	11.5145
PLA2G10	11.4972
PTBP3	11.4936
POP4	11.4931
CRCP	11.4927
ZSCAN16	11.4913
UBE2V2	11.4861
B4GALNT3	11.4811
LINGO1	11.4764
NCBP1	11.4658
PLXNC1	11.4657
SLX4	11.4578
WNT7B	11.4576
ZNF678	11.4569
MRPS10	11.4497
ALG8	11.4444
ATP6V1F	11.441
RNF7	11.4366
RAB11FIP4	11.4278
SFXN2	11.422
SPCS2	11.4214
RFC3	11.4147
TMEM63C	11.4124
RAD1	11.3969
CCZ1	11.3909
TRIM46	11.3703
SECTM1	11.364
RND1	11.3632
RANGAP1	11.3582
NR2C2AP	11.3567
CDS1	11.3557
ICOS	11.3551
ZNF124	11.351
SLC44A4	11.3402
NFYA	11.336
AGTRAP	11.3307
PPP1R35	11.329
WDR26	11.3056
SEM1	11.3052
E2F5	11.2918
SLC39A3	11.29
LIG1	11.2899
TIMP1	11.2861
CLEC7A	11.2857
GNAI3	11.2854
COPS5	11.285
ALDH1B1	11.2842
SLC2A10	11.2666
UNC5A	11.2659
TASOR2	11.2657
LRRC56	11.2549
PDCD2L	11.2546
TMEM258	11.2525
HYOU1	11.2521
AEBP1	11.2519
CARM1	11.2434
SAMD10	11.2291
CSTF1	11.2269
GGH	11.2212
TM9SF4	11.2161
MARVELD2	11.2131
ERGIC1	11.2127
IARS1	11.2101
DCTN5	11.2039
CHST1	11.2021
SIGLEC7	11.1901
PDSS1	11.1827
ARL8A	11.1804
LRFN1	11.1762
NCAPD2	11.1728
TMEM41B	11.1724
POLR2J	11.1692
MYO19	11.1677
FKBP3	11.1597
RAB3IP	11.1523
FAM120A	11.1504
YTHDF1	11.142
RNF213	11.1414
SH2D2A	11.1397
BIK	11.1392
RAVER1	11.1388
POLB	11.1299
ZNF726	11.1283
ABHD3	11.126
BRIX1	11.1165
PLGRKT	11.1162
CENPW	11.1103
ABL2	11.1101
SMIM15	11.109
KIF21A	11.1044
OLA1	11.1023
ZBTB9	11.101
U2AF2	11.0923
TMEM209	11.0872
METTL1	11.0857
GOT1	11.0744
PRELID1	11.0724
TMEM184A	11.0679
BLNK	11.0662
TOMM34	11.0611
COL6A3	11.0575
MAGED2	11.0482
PKIB	11.0424
TNFSF13B	11.0419
TRIM62	11.0412
ARMC1	11.0311
STRA6	11.0286
ZFP64	11.0252
HSPA9	11.0154
CCZ1B	11.0077
ZNF552	11.0041
ST6GAL2	10.9946
MSRB1	10.9917
CAPN15	10.9903
C5orf22	10.9784
CCDC51	10.9563
HSPBP1	10.9474
RBL1	10.9468
ARL11	10.9432
PODXL2	10.9423
RAC3	10.9349
GAPT	10.9321
SFXN5	10.9274
NCDN	10.9193
CAPRIN1	10.9191
HACD3	10.9187
GNPDA1	10.9155
CLPTM1L	10.8934
SLC25A10	10.8844
EARS2	10.88
POLD4	10.877
CDK2	10.8677
PBX1	10.8675
HSPA8	10.8674
CDK2AP2	10.8666
THY1	10.8661
GLE1	10.855
RTCA	10.8526
ADNP	10.8519
ATP6V1A	10.8506
DTX2	10.8421
CSK	10.8368
MINAR1	10.8358
ASCL2	10.8343
C2CD2L	10.8285
GART	10.823
MOGS	10.8223
SF3B6	10.8183
BMF	10.8147
PLEKHB2	10.8058
PSME1	10.8023
PTS	10.7965
ARF5	10.7953
DOLK	10.7855
NDUFS8	10.7846
GALNT7	10.7825
R3HDM1	10.782
CUTA	10.7806
RIT1	10.7788
GOT2	10.7788
TCEA1	10.7719
NRSN2	10.7674
CLEC11A	10.7651
RRP12	10.7529
FOXK2	10.7518
IRF5	10.7448
POLD2	10.7427
NLN	10.7282
CD86	10.7244
SNRPB2	10.7206
CYP21A2	10.7195
TMEM254	10.7169
GMPPB	10.7145
BBC3	10.7123
PLEKHN1	10.7057
GRN	10.7021
CCAR1	10.6999
ZNF888	10.6992
SPEF1	10.6925
HEATR3	10.6852
PSMD8	10.6823
H2BC15	10.6814
HSPD1	10.6774
TRPM2	10.6774
FGFR3	10.6751
MGAT4B	10.6664
EMC10	10.6658
PAX9	10.6649
ILDR1	10.6625
RFC5	10.6569
SYNE4	10.654
COQ2	10.6485
LMLN	10.6483
CNPY3	10.6419
LRRC42	10.6275
GORASP2	10.6253
SNRPA1	10.6215
SLC25A15	10.6112
DENND1C	10.6053
SUMO3	10.6043
BAIAP2L1	10.603
NAA15	10.5946
LMAN1	10.5899
ATP6AP2	10.5879
MRPL19	10.5869
HMG20B	10.5753
TRMT12	10.5692
ATP5MF	10.5662
SMPD2	10.5633
ZDHHC13	10.5603
C3orf38	10.5599
MAPK13	10.5585
MTCL1	10.557
CDK16	10.5535
LETM1	10.5481
TDG	10.5463
JMJD4	10.5361
SERPINH1	10.5289
SIRT6	10.516
RBM47	10.5145
SHISA9	10.5048
GFPT1	10.5038
PTP4A3	10.496
SIX2	10.4933
PPIB	10.4915
TOM1L1	10.4853
RHBDD2	10.4764
CACNG4	10.4753
WSB2	10.4733
MST1R	10.4717
TFPT	10.4665
EXOSC1	10.4651
MEX3D	10.4582
MX1	10.457
RNPS1	10.4534
TPBG	10.4521
ABCG1	10.4438
HNRNPA2B1	10.4372
PCCB	10.4347
TET3	10.4347
CHMP4B	10.4338
SUV39H1	10.4248
FDPS	10.424
DENR	10.4232
PRSS22	10.4216
GANAB	10.4138
ARL1	10.4133
CD2AP	10.4124
GOLGA5	10.4094
FAM174C	10.4018
MED14	10.399
SEMA3F	10.3964
MTA3	10.3954
PRIM1	10.3913
ECI1	10.3895
ULBP2	10.3851
PDIA6	10.3842
TMEM106C	10.3831
SLC66A1	10.382
ARHGEF16	10.3813
GPR137B	10.3763
HAUS8	10.3744
CEP97	10.3699
MAB21L4	10.366
CPNE7	10.3618
THUMPD3	10.355
TRPS1	10.3515
DHX9	10.3438
AP4M1	10.3435
PPFIA3	10.337
MYD88	10.3345
PDE6D	10.331
CACNG1	10.3278
FDXR	10.3257
EPS8L1	10.3255
P2RX4	10.3248
FOXS1	10.3225
H2AC20	10.3054
ZBTB12	10.3043
TNFAIP6	10.3003
AHSA1	10.2953
TMEM121	10.2945
B3GALNT1	10.2891
ERBB3	10.2868
LSG1	10.2797
ESPN	10.273
LCA5L	10.2724
SLC25A5	10.2708
TSPAN1	10.2692
SPCS1	10.2594
CARD19	10.2585
GDI2	10.2549
DNAJC10	10.254
NELL2	10.2527
OCLN	10.2517
MYO1D	10.2506
CIAO3	10.2436
SLC22A15	10.2305
PTPN1	10.2235
SPINT1	10.2224
DENND2D	10.222
AMZ2	10.2171
LDHA	10.215
MRPL21	10.2148
FBXO28	10.2062
SMG5	10.2028
ERLEC1	10.1906
PILRA	10.178
TP53RK	10.1768
MSH6	10.1743
TIMM29	10.174
MRPL28	10.1672
CORO7	10.163
MRPS26	10.159
GORAB	10.156
DLX5	10.1533
SAMD9	10.1526
CBX1	10.1499
XPR1	10.1493
MROH6	10.1346
ADCK5	10.13
NOC2L	10.1232
PSMB2	10.108
CDCP1	10.1075
TMEM104	10.1065
SREBF1	10.093
NOL11	10.0917
AXIN1	10.0808
CRELD2	10.0742
PCNX3	10.0739
BCCIP	10.0723
BZW1	10.0706
TUBA3D	10.0667
C1orf56	10.0549
DAXX	10.0547
NBN	10.0392
SNAPC2	10.0358
NARS1	10.034
CISD3	10.0303
SLC1A4	10.0291
JARID2	10.0287
PLIN3	10.0265
TRAFD1	10.0165
UBE2F	10.0141
RPS6KA1	10.0093
GMDS	10.0091
ZNHIT2	10.0076
RHBDF2	10.0012
TBL3	9.99679
TBRG4	9.98829
HPS3	9.97991
PRPF19	9.97797
PRPS2	9.97324
ARF6	9.97114
SAMD12	9.96815
CAPN13	9.96717
UTP18	9.96422
NONO	9.96402
CLNS1A	9.96177
CTPS2	9.95874
PPCS	9.95372
[truncated: 11,974 more rows]

## Sheet: TCGA_COAD_ranks
KRT80	30.8601
CDH3	30.459
TRIB3	29.8543
ETV4	28.8346
CEMIP	28.1748
AJUBA	27.3718
FOXQ1	26.683
ESM1	26.6516
CLDN1	26.0749
TEAD4	25.8288
WNT2	25.4958
MTHFD1L	25.3177
SPTBN2	24.4537
EPOP	24.0879
KIAA1549	23.3451
TMEM132A	23.2454
SLCO4A1	23.1881
ENC1	23.0923
MDFI	23.0424
SMOX	22.8781
GRIN2D	22.7993
CPNE7	22.7721
PRR7	22.6901
FJX1	22.5849
GTF2IRD1	22.474
PACC1	22.4366
BYSL	22.3821
TGFBI	22.2026
KAT2A	22.1671
IQANK1	22.0677
NTMT1	21.8439
RHPN1	21.7919
PDX1	21.7829
INHBA	21.6841
CBX8	21.6652
MRGBP	21.6475
PRSS22	21.5302
POLR1G	21.5244
SLC7A5	21.4299
TRIP13	21.4118
SLC39A10	21.3869
SIM2	21.3859
CTHRC1	21.3033
SLC6A6	21.2608
CST1	21.2294
CDC25B	21.2193
SNTB1	21.1458
TFAP4	21.1399
ENTR1	21.1062
MSX2	21.0231
MAPK15	21.019
ZC3HAV1L	20.9751
PSAT1	20.8908
CCND1	20.8338
RRP9	20.8136
RRP12	20.7399
DUSP14	20.717
POLR1C	20.7163
TNFRSF12A	20.7027
CGREF1	20.6623
ZMYND19	20.6238
PLEKHN1	20.6086
TRIM29	20.5853
HILPDA	20.4274
CCDC86	20.4097
DDX56	20.4044
BRAT1	20.3179
NOP56	20.3002
DDX31	20.2755
NR2C2AP	20.2581
TESC	20.1912
NSUN5	20.1327
LARGE2	20.1189
EIF3B	20.096
NFE2L3	20.0874
TOP1MT	20.0814
OVGP1	20.0398
SHMT2	20.0059
EPHB4	19.8894
FAM89A	19.8451
TWNK	19.7968
CBX4	19.6936
MFSD12	19.6846
CEP72	19.6809
SAPCD2	19.6014
CCN4	19.5556
MMP11	19.5001
RUVBL1	19.5001
ORC6	19.4969
FXYD5	19.482
DKC1	19.4641
SULT2B1	19.4464
CPSF4	19.4135
TGIF2	19.3943
EPHX4	19.343
PPM1H	19.2369
PAQR4	19.2293
RECQL4	19.2265
SPINDOC	19.2161
RTKN	19.2067
RRP1	19.2024
TOMM34	19.1898
TRMT1	19.0962
MMP7	19.0391
METTL1	18.9786
SND1	18.9697
RRS1	18.9309
AGAP3	18.9164
HAUS5	18.9107
CHPF	18.8909
ADAMTS12	18.8659
TIMP1	18.8227
WDR74	18.8207
CFAP157	18.6675
FUT1	18.6443
ALKBH2	18.5826
NOL6	18.5089
PDCD2L	18.5068
CFAP92	18.5022
AMPD2	18.4586
RCN1	18.4564
CELSR1	18.4557
PHLDA1	18.4077
CBX2	18.4052
TROAP	18.4051
APLN	18.3916
PYCR1	18.3831
TEDC2	18.3764
S100A2	18.3535
CTU2	18.3482
COL11A1	18.3213
ANKRD13B	18.2912
RGS16	18.2758
MYBL2	18.23
GRAMD1A	18.2008
CNN2	18.1992
GTF3A	18.1934
ACTR3B	18.1852
BOP1	18.1799
E2F1	18.1478
UHRF1	18.139
PUS1	18.1385
TRAP1	18.1033
GPT2	18.0859
COL7A1	18.0744
SMYD3	18.0415
POLD2	18.0129
UTP4	18.0127
CDK4	17.9797
CYP27B1	17.9797
UBE2S	17.9712
IQGAP3	17.9694
URB2	17.9496
EXOSC2	17.9475
EME1	17.9259
TRIM27	17.9188
SOX9	17.9024
NELFCD	17.9014
SPATA33	17.8694
LRP8	17.8255
TEX45	17.825
CCNF	17.8245
DBNDD1	17.8135
NOB1	17.8029
GTPBP4	17.7983
DDN	17.7859
UBE2C	17.7655
FTSJ1	17.717
NLE1	17.6987
AHCY	17.6903
WDR62	17.6825
B3GNTL1	17.6614
BMAL2	17.6558
QSOX2	17.6479
C2CD4A	17.6085
PAFAH1B3	17.6008
C1orf109	17.5603
SETD6	17.5557
TTYH3	17.5456
CAD	17.5416
RCL1	17.5068
ATP11A	17.4938
CCNO	17.4727
NOP16	17.4469
CHTF18	17.4427
IFRD2	17.4334
JPH1	17.4311
YDJC	17.4266
ENOPH1	17.4066
P3H1	17.4056
PLXNA1	17.3961
AEN	17.3915
METTL26	17.365
NUDT1	17.353
CLBA1	17.3414
EXOSC5	17.3017
EGFL6	17.2971
MEX3D	17.2826
ZPR1	17.2633
MMP3	17.2576
WDR77	17.2497
VWA2	17.2443
TELO2	17.2256
NPM3	17.2207
WDR4	17.2111
CDCA3	17.2107
PUS7	17.1896
PRELID3A	17.1845
RHEBL1	17.1764
SLC3A2	17.1727
MCM7	17.1678
SLC5A6	17.1678
MRPL17	17.1677
PKMYT1	17.1503
SLC4A11	17.1492
BLACAT1	17.1428
RIPK2	17.1276
DHX34	17.1155
CCT3	17.1005
IFITM1	17.0818
DDX39A	17.0627
NMB	17.0494
HAGHL	17.0214
NME1	17.0059
PLOD3	16.9997
CFAP20	16.9653
FAM166C	16.9329
PYCR3	16.8912
PPP1R35	16.8737
DDX55	16.8578
CLDN2	16.8573
PSPH	16.8511
LRWD1	16.8503
TKT	16.8447
ACD	16.8383
EVA1A	16.832
EIF4EBP1	16.8181
NXT1	16.8017
PCID2	16.7606
TBC1D16	16.7135
DPH2	16.686
CMSS1	16.6848
CCT6A	16.6594
CDCA4	16.6451
ULBP3	16.6386
NKRF	16.5984
EEF1AKMT4	16.5561
VARS1	16.5494
RNF183	16.5469
SF3B3	16.5414
SMYD5	16.5272
PPP1R14B	16.5117
PVR	16.506
ZNRF3	16.4592
SORD	16.4289
CSNK1E	16.3916
TBRG4	16.382
ST3GAL2	16.3487
NONO	16.3462
MARS1	16.3414
PRDX4	16.3141
MET	16.3137
NAT9	16.3117
ZNF598	16.309
SERPINH1	16.2974
TMEM97	16.2949
TBC1D24	16.293
TMEM161A	16.2909
XPO5	16.2891
CSTF1	16.2819
DHX37	16.2637
CCT5	16.2595
AZGP1	16.2425
PRMT3	16.2165
STX1A	16.1869
SLC12A8	16.1827
PLAU	16.1784
COL10A1	16.1565
RPUSD4	16.1418
ANAPC7	16.1381
TBL2	16.0485
LOXL2	16.0429
ATP6V1C2	16.0361
HGH1	16.0345
ZNF511	16.0169
MAD2L2	15.9427
ZNF121	15.9331
DNAAF5	15.9322
NDE1	15.9222
FANCA	15.9216
BUD23	15.9011
DGAT2	15.8949
PUM3	15.8649
TRAIP	15.8518
SFXN3	15.8516
SHISA2	15.8389
ZNF692	15.8385
PSMG3	15.8197
AARS1	15.7746
TMEM63A	15.7314
GNB1L	15.731
GTPBP3	15.7096
LMTK3	15.6959
CDCA5	15.6777
MRI1	15.6775
WDR46	15.6427
TNS4	15.627
RP9	15.6152
WDR43	15.6077
NTHL1	15.5967
DDX11	15.5859
HSP90AB1	15.5513
MYC	15.5484
SOX4	15.5471
DHCR7	15.5432
ADAT2	15.5362
CSNK1G2	15.5262
EXOSC7	15.525
DNTTIP1	15.5248
IMPDH1	15.5161
SCD	15.513
VEGFA	15.5127
RNPS1	15.5098
SNRPB	15.48
SPNS2	15.478
AUNIP	15.4755
MMP1	15.4529
IER5L	15.4464
WDR90	15.4311
PGAM5	15.4221
STIP1	15.4033
PDRG1	15.3975
SLC4A2	15.3901
EXOSC3	15.3834
C2	15.3599
ATAD3A	15.326
DFFB	15.3208
SPC24	15.3145
RPGRIP1L	15.3134
ANKZF1	15.3068
NOC4L	15.2814
HM13	15.279
NOM1	15.2785
PLK1	15.2749
ADRM1	15.273
CDC45	15.2456
RANGAP1	15.2451
FBXO41	15.2402
NAT10	15.2366
CCT2	15.2318
RFC3	15.2273
H2AW	15.2267
TRMT112	15.2117
CDT1	15.2115
MCM3	15.2064
BID	15.1963
KIF18B	15.1954
CCNP	15.1737
OSBPL3	15.1703
HJURP	15.1681
COLGALT1	15.1373
PES1	15.1218
CKS1B	15.1188
STC2	15.1114
CDH11	15.1042
GARS1	15.0961
MIIP	15.0923
LZTS3	15.0549
EZH2	15.0539
ADAMTS2	15.0482
HES6	15.0365
SPIN4	15.027
CDK5	15.0224
SKA3	15.0189
POLR1E	15.0148
CLPB	15.0131
PSMA7	15.0065
COMP	15.0036
KIFC1	14.9994
POLR3C	14.9973
GNL3L	14.9854
EMC8	14.9773
SIGMAR1	14.9678
SERPINE1	14.9611
RCBTB1	14.96
ARFGAP1	14.9447
RAE1	14.9429
CKS2	14.9389
GINS1	14.9295
OTUB2	14.9141
CDK5RAP1	14.9138
BIRC5	14.9062
KCTD14	14.899
TCF7	14.8969
RTL10	14.8813
UBXN11	14.8808
NCAPD3	14.8541
NEBL	14.8344
CCNE1	14.8282
SHB	14.8265
CMTM8	14.822
DUS3L	14.8202
PPP2R3B	14.8193
TSEN2	14.8085
CHCHD6	14.7933
RPUSD1	14.7917
ZSWIM4	14.7609
ZBTB9	14.7591
TRAF5	14.7567
UBE2I	14.7475
NKD2	14.7423
BUB3	14.7372
CCDC113	14.7346
ATG9B	14.7344
RFWD3	14.7317
PCSK9	14.7305
CCNB1IP1	14.7173
DDIT4	14.7133
RAN	14.706
XRCC2	14.6993
YTHDF1	14.6947
POLR2D	14.6737
TONSL	14.6699
WDR5	14.6682
KLHL17	14.6679
PLEKHG4	14.6624
GDPD5	14.6547
PMAIP1	14.654
URB1	14.6447
UNC5CL	14.6228
MARCHF9	14.621
DPEP1	14.6199
NOP14	14.6001
ANOS1	14.5958
PSRC1	14.5924
ASCL2	14.5897
TMEM41A	14.5887
AP1S1	14.5839
MOGS	14.5723
GALNT6	14.5699
ACBD6	14.5619
MRPL36	14.5576
PPAT	14.5539
CEBPB	14.5265
ZNF74	14.4828
CPOX	14.4737
SLC1A5	14.4722
MTHFD2	14.471
UBE2T	14.4681
CBFB	14.4608
PPM1G	14.4602
RANBP1	14.4564
FARSA	14.4514
POLM	14.4337
SUV39H1	14.4274
PREB	14.4271
UBTD1	14.4222
NPHP4	14.4094
MCM2	14.4052
PALD1	14.4046
C12orf73	14.39
DNAJA3	14.3872
AKAP8L	14.3853
PDCD5	14.3803
F12	14.3756
PPRC1	14.3561
GTSE1	14.3549
RUNX1	14.3486
RPIA	14.3475
NEK2	14.3475
NUTF2	14.337
NOC2L	14.3361
POLR3E	14.3347
KICS2	14.3305
MEST	14.3179
GNPDA1	14.3173
GDF15	14.317
POLR1B	14.3141
ARID3A	14.2983
UBE3D	14.2883
ATP6V1F	14.2856
POLR1H	14.2828
PERP	14.279
CCNJ	14.2599
ABCF2	14.2431
WRAP73	14.2291
SALL4	14.2272
PNO1	14.2209
MLXIPL	14.2185
DDX51	14.2171
ADAM12	14.2129
MFAP2	14.2076
RNF43	14.2076
ANKRD16	14.2036
TTI1	14.2022
CD44	14.1903
PITX1	14.1875
SHH	14.1858
SNRPF	14.1823
IMPDH2	14.1797
ZNF746	14.1746
CSE1L	14.1612
PAXIP1	14.1577
TMEM185B	14.1513
DSCC1	14.1356
LEMD1	14.1323
DTNB	14.1284
PPIL1	14.1267
MORC2	14.1208
PPA1	14.1201
ACLY	14.1139
MYBBP1A	14.0829
DHODH	14.0819
MRTO4	14.0794
POP7	14.0786
ACTR5	14.0782
SPRY4	14.0763
ALDH4A1	14.0743
TPD52L2	14.0718
ANKS6	14.0711
VSNL1	14.0461
TCF3	14.0448
FPGS	14.0382
TXNRD3	14.0359
CSNK2A2	14.0315
RCC1	14.0225
WNT3	14.0218
FKBP10	14.0207
RCC2	14.0151
RPL36	14.0086
CHI3L1	13.9988
RBM28	13.9922
MEX3A	13.9842
LAS1L	13.9823
THOC6	13.9812
ACTL6A	13.9805
RELT	13.9587
AGTRAP	13.9586
TPX2	13.9575
LEF1	13.9566
TIMM50	13.955
RPS17	13.9508
NOLC1	13.9382
TRMU	13.9247
CCT7	13.9211
IRAK1	13.9205
NT5DC2	13.8917
KIF20A	13.8715
MRPS23	13.8687
CARS2	13.8678
CST2	13.8626
NPRL3	13.8612
ALKAL1	13.8563
KIF2C	13.8548
TAMM41	13.8531
CCDC85B	13.8503
CPNE1	13.8336
KRT23	13.8333
RAB15	13.8302
DPH7	13.8302
NAA10	13.8272
PYCR2	13.8264
PAXX	13.8244
RBMX	13.8201
TLCD3A	13.8102
ASPHD1	13.805
IL11	13.8019
STRIP2	13.8003
CAPN10	13.793
EIF2S2	13.7848
POP1	13.7771
CA9	13.7751
RPN2	13.7707
WDR12	13.7707
HACD3	13.7658
SLC7A1	13.7619
NANP	13.7481
JAG2	13.7446
NUP85	13.7226
FBL	13.7201
TFR2	13.7181
TRIM65	13.7088
B3GALT6	13.7027
PTP4A3	13.7023
DCTD	13.6957
HYAL3	13.6953
GRHL3	13.6921
FAP	13.6739
PPAN	13.6725
SNAI1	13.6692
LMNB2	13.6656
MPG	13.6587
GALK1	13.6585
TLX1	13.6525
CENPA	13.6467
MALSU1	13.6365
PEX5	13.6139
BMP4	13.6076
TNFRSF10B	13.6027
RBM19	13.5988
SLC2A1	13.5988
CDC123	13.5953
CD276	13.5846
HMGA1	13.5747
SLC17A9	13.5743
PRPF4	13.5735
CYSRT1	13.5674
TRIM28	13.559
HTR1D	13.5355
S100A11	13.5338
EBPL	13.5323
IARS1	13.5308
XPNPEP3	13.5306
KREMEN2	13.5133
PGGHG	13.5068
CCNB1	13.4953
TNFRSF10A	13.4916
CELSR3	13.4828
POLR3K	13.4708
EIPR1	13.4675
UBE2O	13.4574
ACAN	13.4544
DCUN1D5	13.4434
UBAC2	13.4372
NOL3	13.4281
ACP6	13.4223
OLFML2B	13.4218
CENPN	13.4155
EFNA3	13.4057
YARS1	13.4045
TTC26	13.3952
NIP7	13.392
SLC7A6	13.3894
NHP2	13.3874
SHCBP1	13.3732
ARMC10	13.3715
MACROD1	13.3558
PBX4	13.3552
HOMER1	13.3492
ALYREF	13.3468
POGLUT2	13.3348
ARHGEF19	13.3345
UTP25	13.3263
FASN	13.3235
SNAPC4	13.3179
PFDN2	13.3064
C5orf34	13.3032
SMYD2	13.2981
PRPF19	13.2979
MACC1	13.2936
GAS8	13.2871
RAD54L	13.2765
IRF2BP2	13.2736
HSF4	13.2686
BEND3	13.267
CDK2	13.2655
CHAC1	13.2625
PABPC1L	13.2595
DPCD	13.2591
C1orf198	13.2535
CDCA7	13.2515
PTDSS1	13.2469
FAM174C	13.2446
RNF114	13.2387
BOD1	13.2376
ARHGEF39	13.2352
IPO5	13.2264
LSM7	13.2247
TMEM120B	13.2218
FOXA2	13.215
PRR11	13.2096
PTMA	13.208
SLC12A9	13.205
HAPLN3	13.195
TFDP1	13.191
HSPE1	13.1902
AFMID	13.186
C1orf35	13.1838
TMEM241	13.183
EXOSC4	13.1829
ADGRG1	13.1824
BFSP1	13.1797
CCDC78	13.1783
ATRIP	13.1772
DIMT1	13.1727
SRSF7	13.171
RAB36	13.1703
RHBDF2	13.1659
THEM6	13.1649
CCDC57	13.1592
MZT2A	13.1499
LIMK1	13.1455
PIF1	13.1386
ADCY3	13.136
RBCK1	13.1333
CTPS1	13.1303
EMG1	13.1228
PUSL1	13.1165
NUDCD1	13.0965
GRWD1	13.0938
ZNHIT2	13.09
RACGAP1	13.0877
SNRPE	13.0812
ZNF749	13.0575
DTYMK	13.0538
ATAD3B	13.0493
TMPRSS3	13.0445
NUP93	13.0432
JADE3	13.0421
THUMPD2	13.0415
RABEPK	13.0305
MCM10	13.03
ZNF473	13.03
TMED4	13.0228
THOP1	13.0216
SMARCD2	13.0123
SLC25A15	13.0114
BGN	13.0111
RFC2	13.0094
RPL30	12.9982
PHF19	12.9927
SP5	12.9857
CDCA8	12.9723
SLC12A2	12.9718
DDX49	12.9683
LBX2	12.9669
CENPO	12.964
ATIC	12.9547
TAFAZZIN	12.951
PKP1	12.9494
NEU3	12.9482
MSTO1	12.9422
TGIF1	12.9329
PLXNA3	12.9314
RIN1	12.9311
ZDHHC4	12.9282
E2F6	12.9192
DCAF13	12.9182
LZTS1	12.9177
TRIP6	12.9141
XPOT	12.9075
VPS72	12.8942
SSC4D	12.8879
HROB	12.8838
DNMT1	12.8799
PCNA	12.8785
ILF3	12.8764
EIF3G	12.8717
TNPO2	12.8651
UBFD1	12.8564
ZP3	12.8541
MID1IP1	12.8501
C1orf112	12.8482
E2F5	12.8424
DOCK6	12.8423
CDC6	12.8408
ZNF786	12.8384
COL1A1	12.8379
EPHA1	12.8341
KIF4A	12.8279
STC1	12.8278
TUT1	12.8261
BCS1L	12.8245
GRHL1	12.8193
SEC14L2	12.8174
NUP210	12.8161
ZBTB12	12.8094
LRRC61	12.8083
PSMG4	12.8042
TCFL5	12.7933
FAM71E1	12.7928
PSMD7	12.7908
FOSL1	12.7894
NCAPG2	12.7863
BHLHE40	12.7831
LDLRAD3	12.7806
DPM2	12.7748
S100P	12.7731
SMKR1	12.7709
DDIAS	12.767
DXO	12.7607
PODXL2	12.7607
SEPHS1	12.7594
NUFIP1	12.7583
ARHGAP39	12.7559
KLK6	12.7537
EXOSC8	12.7475
UTP14A	12.7439
MCM4	12.7335
AP3M2	12.732
UCKL1	12.7299
F2R	12.7287
PWP1	12.7221
LY6E	12.7093
SLC29A1	12.6876
GPATCH4	12.6812
PDCD11	12.673
CLNS1A	12.6544
SPP1	12.6488
TARBP2	12.638
SNRNP70	12.626
OGFOD1	12.6223
BCAP31	12.6207
RRP7A	12.6195
GATD1	12.6193
NFXL1	12.6167
ZNF316	12.6115
IFITM3	12.6043
TRMT2A	12.6009
KLHL35	12.5978
GOLGA7B	12.5976
CDC25C	12.5973
PRPS1	12.5962
RUVBL2	12.5916
TMEM216	12.5851
PRMT5	12.5834
MROH6	12.5786
PLEKHG5	12.5769
KPNA2	12.5742
EFTUD2	12.5737
DDX54	12.5577
ZNF263	12.5495
LONP1	12.5353
TMEM201	12.5346
REXO2	12.5333
DTD1	12.5306
SUV39H2	12.5302
LSM4	12.529
TSPAN5	12.5275
TTLL4	12.5171
KRTAP5-1	12.5155
PTBP1	12.5154
FABP6	12.5142
SNRPD2	12.5065
TARBP1	12.5046
CDH24	12.4995
SRM	12.4985
WDR54	12.4981
HMGXB3	12.4927
MELTF	12.4915
GGCT	12.4875
ANGEL1	12.4812
MOCS3	12.4753
GRINA	12.4664
FOXM1	12.4558
EEF1AKMT1	12.4498
MSX1	12.4457
CHAF1A	12.4403
ABCC1	12.4376
CTU1	12.4375
UCN	12.437
DFFA	12.4301
CENPH	12.4221
ASB9	12.4195
MNX1	12.4169
GRB7	12.4155
ANLN	12.4135
ATXN7L2	12.411
GID8	12.4106
RELL2	12.4063
MMP14	12.3928
IRAK2	12.3896
CXCL1	12.3851
SLC11A2	12.3817
IL23A	12.3778
DAP3	12.3764
INTS7	12.3681
ICA1	12.3655
SBNO2	12.3489
ZNF207	12.3461
XKRX	12.3407
SLC41A3	12.3387
CXCL3	12.3356
FKBP9	12.3345
SLC11A1	12.3264
TMEM147	12.3239
ANAPC5	12.3223
PCNX2	12.3124
PABPC1	12.2948
GINS2	12.2841
FEN1	12.2822
WDR18	12.2785
SLC35B2	12.273
AGRN	12.2701
E2F4	12.2685
ZNF239	12.2662
GNL3	12.2531
UCHL3	12.2444
RNF32	12.2426
MKS1	12.2412
ANKRD13D	12.2378
LAGE3	12.237
ASIC1	12.2364
RRM2	12.2363
SSBP4	12.2356
SPNS3	12.2351
NSDHL	12.2332
CXCL8	12.2321
CNPY2	12.2295
CCT4	12.2294
POLA2	12.2266
SLC52A2	12.2265
KIF9	12.2198
AP4M1	12.2151
METTL3	12.2103
MYEOV	12.209
C16orf91	12.2061
SAMD10	12.1986
PSMD14	12.1943
TSEN54	12.1898
RFT1	12.1752
BCL2L12	12.1721
USP36	12.1713
GPR3	12.1678
KLK10	12.1507
DPP7	12.1449
SH3BP4	12.1441
DDX28	12.1427
C19orf53	12.1419
DUS4L	12.1391
KIF23	12.1377
RPL36A	12.1297
ENKD1	12.1292
CHAF1B	12.1224
TMEM39A	12.1219
LIF	12.118
WRNIP1	12.1121
SLC25A22	12.11
HSD17B7	12.1095
LIG1	12.1064
DUS1L	12.0908
POLR3A	12.0877
RFC4	12.0876
FLAD1	12.081
AURKA	12.0785
LRRC20	12.0781
KRT17	12.0775
TBCD	12.0745
MSI2	12.0704
EEF2KMT	12.0704
IFT140	12.07
TRPM2	12.0669
CTNNB1	12.0611
ALG1	12.0551
POLR2H	12.0446
ARRDC1	12.0437
MTG2	12.0431
ADO	12.039
ZNF282	12.038
RGL2	12.0364
CCDC137	12.028
NBEAL2	12.0205
TWIST1	12.0197
NSUN2	12.0171
AXIN2	12.0164
CDC34	12.0098
TRAF2	12.0009
PNPO	11.9994
SMARCC1	11.9977
GJB4	11.9874
ASF1B	11.9872
CNPY3	11.9805
ASXL1	11.9754
ZNRD2	11.9642
LYAR	11.9639
CNIH3	11.9591
NEK6	11.9588
SLC22A3	11.9573
DDX19A	11.9566
ESPL1	11.9519
FOXK2	11.9507
NABP2	11.9501
PDPN	11.949
EEF1E1	11.9469
ODC1	11.9454
WDR59	11.9438
H2AX	11.9415
ING1	11.9412
ZNF485	11.9388
SPARC	11.9355
MYL6B	11.9313
EHMT2	11.9295
GLA	11.9254
SELENOH	11.9239
TEX10	11.9203
RPL26L1	11.9124
DYNC2I2	11.9104
NUDCD3	11.9081
SYT7	11.9075
MRPL57	11.9052
PELO	11.9003
PRMT1	11.9
HYAL2	11.8976
FAM98A	11.8948
TALDO1	11.8923
AURKB	11.8916
PA2G4	11.8914
GADD45GIP1	11.8899
LFNG	11.8891
POLR1D	11.8879
TACSTD2	11.8864
MRPL9	11.8862
BBLN	11.8811
KRI1	11.872
SCML1	11.8631
SFRP4	11.8578
SPHK1	11.857
PPIH	11.8552
SLC25A29	11.8504
AP1S3	11.835
PODNL1	11.8313
LRFN4	11.823
RASSF1	11.8203
EVPL	11.8085
LRRC14	11.8063
CDC20	11.7974
KIF24	11.7974
RAET1L	11.7955
SRMS	11.7846
PALB2	11.7828
EIF2S3	11.7809
SART3	11.7754
TIMM17B	11.7679
SLC7A11	11.7665
PHKA1	11.7599
RHBDF1	11.7578
XRCC3	11.7542
GRPEL2	11.7385
ARMC6	11.7229
GPR157	11.7179
ZNF205	11.7174
DARS1	11.7066
E4F1	11.704
KATNB1	11.702
PGP	11.6932
TUBGCP3	11.6903
ULBP2	11.6889
KCNH8	11.6852
KRT7	11.6752
E2F7	11.6749
RPS2	11.674
GPR4	11.6698
R3HDM4	11.6695
MEGF6	11.6693
PRMT7	11.6689
POLR2G	11.6664
PASK	11.6615
COA1	11.6587
DSN1	11.6545
RPS6KL1	11.653
CIAPIN1	11.6452
PRR19	11.6412
SRSF9	11.6403
TCOF1	11.6395
ELFN1	11.6367
CNOT9	11.6352
CXXC5	11.6324
NUP62CL	11.6301
TP53RK	11.628
DESI1	11.6239
CDR2L	11.6222
EIF6	11.6217
CARHSP1	11.6174
TAF1D	11.608
RPL12	11.6065
BCL7A	11.6046
KLC2	11.6016
ACP1	11.5968
POMGNT1	11.5955
PIMREG	11.5932
MORC4	11.5928
RAD51D	11.5679
ZNF280C	11.5608
UBAP2	11.5518
EARS2	11.5513
PRKRIP1	11.5491
FOXK1	11.548
CDK8	11.5459
MRPS12	11.5416
AAAS	11.5405
PFAS	11.5362
ZNF202	11.5361
RCCD1	11.5359
SLC43A1	11.5332
CAPG	11.5307
SSRP1	11.5306
DNAJC9	11.5302
MTFR2	11.5294
CDC16	11.5291
NQO2	11.5287
ATP6V1E2	11.5247
PCGF1	11.5245
NUP188	11.5121
PRICKLE3	11.5065
GFUS	11.4976
ILF2	11.4973
OTULIN	11.4952
TMEM158	11.4948
JMJD4	11.4937
KRT6B	11.4851
MRPL4	11.4828
NUP43	11.4799
BMP7	11.4776
LUC7L	11.4744
SMARCA4	11.4728
NUF2	11.4703
TYRO3	11.4679
DEF8	11.4629
P3H4	11.4581
GSTP1	11.4569
ZDHHC1	11.4566
PATZ1	11.4477
OLR1	11.4418
TIGD1	11.4357
NARF	11.4277
FGFRL1	11.4242
POLR3D	11.4111
INCENP	11.4005
MIS18A	11.3952
ST7	11.3836
PTK7	11.3782
ANKLE2	11.3778
MAPKAPK3	11.3772
ZNF7	11.3744
ODF2	11.3684
CTSH	11.3616
ELAVL1	11.3476
NIT2	11.3395
SRRT	11.3371
GTF3C5	11.3294
IL20RA	11.3229
TSR1	11.3211
TRMT6	11.3131
NUP37	11.3116
BICDL1	11.2993
SH3GL1	11.2965
ERCC3	11.2923
REX1BD	11.2899
CEP164	11.2882
MMP10	11.287
VAC14	11.2764
ZNF200	11.2725
DACH1	11.271
TAF1A	11.2653
HPS4	11.2555
NAA80	11.2519
PTRH2	11.2471
PAPSS1	11.2466
RPL7L1	11.2463
CUL4A	11.2439
RPP40	11.243
RPS3	11.2403
THY1	11.2398
TMEM231	11.2397
PMPCA	11.2375
DGKZ	11.2114
DUSP12	11.208
MTERF3	11.2078
USP31	11.2076
PPP1R13L	11.2075
ZBTB18	11.2024
CPSF3	11.2022
NELFA	11.1953
MTBP	11.186
TBL3	11.1813
C2orf15	11.1798
THOC3	11.1711
NTAQ1	11.1624
IMP4	11.1611
TM4SF1	11.1566
DBF4B	11.155
SRPX2	11.1528
FIBP	11.1433
PAICS	11.1406
CDKN2A	11.1363
KARS1	11.1342
YAE1	11.1299
CCNB2	11.1274
IRF3	11.127
NUP42	11.1223
PHAF1	11.1217
KMT5C	11.1206
EIF4A3	11.1188
LYRM4	11.1168
HSPD1	11.109
REXO4	11.1077
PAM16	11.1026
FERMT1	11.0963
CEP131	11.0943
CXCL5	11.0925
ENO1	11.0907
CDR2	11.0855
TSNARE1	11.0849
TOMM40	11.083
TNFSF9	11.0787
ILKAP	11.077
BICD1	11.0718
AKIP1	11.0708
B4GALT7	11.0698
HELZ2	11.0654
RPS21	11.061
FBXO22	11.0539
DDX27	11.0519
SHROOM4	11.0507
ACBD7	11.0495
ZFP64	11.049
MELK	11.042
UMPS	11.0393
SRPRB	11.0364
PAAF1	11.0323
ZNF48	11.0263
GINS4	11.0253
NCAPH	11.0246
HSD17B10	11.024
KLHDC4	11.0171
GLRX3	11.0135
RPL37	11.0132
SLC19A2	11.0077
NPEPL1	11.0049
MACROH2A1	11.0021
RPS15	10.9977
CDC25A	10.9955
NUDT14	10.9918
CACNA1D	10.985
MRPS34	10.9805
SLC35E4	10.9798
POLD1	10.9782
SERPINB5	10.9728
PPIA	10.9706
METTL5	10.9656
C7orf50	10.9614
CD320	10.953
CDC37	10.9511
ANGPT2	10.9501
POLR1A	10.9458
ITGA11	10.9443
CLK2	10.9434
ZNF696	10.9377
TMEM9	10.9373
TIMM29	10.9332
COL12A1	10.9314
RBBP8NL	10.9263
VMA21	10.9261
COMT	10.9249
CCNL2	10.9248
ZNF697	10.9201
MAD2L1	10.9201
CHCHD2	10.9165
CKAP2L	10.9158
PTCD1	10.9117
SNRPA1	10.9106
BZW2	10.9089
EXOSC6	10.9065
TRMT11	10.906
BRD9	10.9046
DIAPH3	10.8921
WDR75	10.8911
BBC3	10.891
EDNRA	10.8887
LMBR1	10.8859
SLC38A7	10.8842
PDIA4	10.8827
PRIM1	10.8817
SPON2	10.8795
BUB1	10.8776
SHISA5	10.8771
CENPW	10.8684
PLCG1	10.8653
XRCC1	10.8599
FANCI	10.857
SERPINE2	10.8555
METTL13	10.8545
KIAA0930	10.8514
NANOS3	10.849
FOXS1	10.8478
PSMG1	10.8474
CDK5RAP3	10.8448
PARD6A	10.8448
SNRPA	10.8402
FBXL8	10.8323
CUL7	10.8292
EEPD1	10.8271
ANKRD39	10.8233
RNF8	10.8211
EPHB3	10.8191
ERCC6L	10.8155
GPI	10.8139
RIOK1	10.8119
RACK1	10.8105
PAK6	10.8088
UFSP1	10.8063
EXO1	10.8055
ELK1	10.805
GPCPD1	10.8045
TGDS	10.8042
HDAC7	10.8035
POC1A	10.8027
MPV17	10.8018
CKAP2	10.8018
PRPF31	10.7982
RAD18	10.7973
THBS2	10.7948
TULP3	10.7814
STX10	10.7795
CHEK1	10.7697
ZNF579	10.7694
KDM2B	10.7659
PMEPA1	10.7654
C19orf71	10.7633
AIMP2	10.7602
PTCD3	10.76
OSM	10.7595
CREBZF	10.7559
U2AF2	10.7552
WNT5A	10.7516
ZNF783	10.7486
RRP1B	10.7416
ZNF581	10.7385
TICRR	10.7375
SLC25A19	10.7355
SS18L1	10.7323
TIMELESS	10.7289
AATF	10.7266
PABPC4	10.7262
POLR2C	10.7233
AHSA1	10.7215
PKP4	10.7198
COL27A1	10.7167
PIEZO1	10.716
RPS4X	10.7159
PPOX	10.7135
PISD	10.705
MRPL58	10.7007
EEFSEC	10.692
DUSP2	10.6909
MTA1	10.6881
B3GALNT2	10.6877
ABCC10	10.6851
NUP107	10.6827
OGFR	10.6793
KIFC2	10.6786
PGK1	10.6781
ZBED10P	10.6639
DUSP10	10.6632
PNKP	10.6594
PCBD1	10.6592
ECT2	10.6563
EIF3D	10.6441
ZDHHC9	10.6423
RTN4R	10.6422
UBAP2L	10.634
GPR180	10.6315
PNPT1	10.6293
ZMYND15	10.6239
RPL13	10.6229
ARVCF	10.6188
TMPRSS13	10.6176
FMNL2	10.6113
NUBP2	10.6059
PEDS1	10.6036
MXD3	10.6011
KRT15	10.6009
CPSF1	10.5982
PKM	10.5956
MARS2	10.5919
TARS2	10.5889
PRKAR1B	10.585
GPX1	10.5817
FAM241B	10.5816
YEATS2	10.5808
DCBLD1	10.569
MTHFD1	10.5669
PAK1IP1	10.5615
COL4A1	10.5596
TMEM243	10.5543
M6PR	10.5543
WIPI2	10.5534
TMEM211	10.5512
H2AZ1	10.5455
WDR3	10.5437
METTL22	10.5428
ITGA2	10.5412
COPS6	10.538
GABRE	10.5372
TIMM10	10.5371
AGT	10.5353
FBF1	10.5254
NUDT5	10.5215
DVL1	10.5098
MANEAL	10.5082
ACYP1	10.5007
INPP5E	10.4977
TMEM234	10.4958
SNRPC	10.4941
RPS10	10.493
TMEM205	10.4901
RIOX2	10.4879
DDX21	10.4826
DUSP18	10.4775
GINS3	10.4771
OSBP2	10.4765
CYB5B	10.4695
ITPA	10.4561
SSBP1	10.4552
DRAM1	10.4524
ANKRD10	10.449
LRRC45	10.4467
STIL	10.4453
TOMM20	10.4446
ZNF792	10.4437
NDUFAF8	10.4409
CLPP	10.439
RPL18	10.4334
BRCA2	10.429
SLC27A5	10.4204
DHX33	10.4188
LIPG	10.4074
NOTUM	10.4063
HEATR1	10.4056
NUP62	10.4034
CEP55	10.3977
LSM2	10.3962
SARS2	10.3914
ATP5MF	10.3853
GRK2	10.3841
SULF1	10.3772
IPO9	10.3732
PLOD1	10.3709
ANKMY1	10.3702
GPN3	10.3678
MIER2	10.3631
KCTD13	10.3601
TREM1	10.3569
EEF1D	10.3428
UBL4A	10.3397
RPL8	10.3344
LGR5	10.3343
TRPV4	10.3325
TRPC4AP	10.3256
PSMB5	10.3225
TMTC4	10.3176
SLC35C2	10.3113
AP5Z1	10.3083
COL5A2	10.3065
RPS15A	10.3062
GRB10	10.3041
FBXW9	10.2973
TDGF1	10.2963
EIF5A2	10.296
RAB3D	10.2885
PRPF6	10.2766
NOP58	10.2752
GPR89A	10.2743
ZC3H8	10.2724
FBXL6	10.2705
CENPP	10.2702
TLCD1	10.265
CHEK2	10.264
NECTIN4	10.2568
EBP	10.2554
CDK10	10.2501
JPT2	10.2439
EIF3I	10.2438
DCUN1D2	10.2426
RHBDD3	10.2342
TMEM79	10.2321
PLEK2	10.2226
CHPF2	10.2213
E2F3	10.2199
MCM6	10.2191
TRABD	10.2138
PPME1	10.2138
LSM14B	10.2125
C1orf159	10.2114
UBA52	10.211
SQLE	10.2103
EBNA1BP2	10.1958
COX19	10.1898
TFB1M	10.1839
METTL2B	10.1796
GART	10.1776
HSF1	10.1775
RPS19	10.176
PEMT	10.1753
TAFA5	10.1748
PSMC2	10.1588
CARM1	10.1569
SH3PXD2B	10.1537
LIME1	10.1521
YARS2	10.1513
DHX30	10.1509
CAMSAP1	10.1486
ZNF77	10.1485
CLCN7	10.1443
SINHCAF	10.1413
AKAP8	10.1376
PIERCE1	10.1363
ERCC2	10.1304
SURF2	10.1276
FAAP100	10.1163
PSMC3IP	10.1125
SCARB1	10.1022
NOTCH3	10.1006
APRT	10.0927
TRIM16	10.0896
PRPF3	10.0717
TPRA1	10.0666
KHDC4	10.0643
KIF18A	10.0574
FAM83H	10.0565
MCM8	10.0505
C20orf27	10.0424
ZNF251	10.0419
ZNF469	10.0405
FANCD2	10.0332
RNF187	10.0281
DHPS	10.0278
SLC1A4	10.0239
UGGT2	10.0206
SPC25	10.0202
MLST8	10.0186
YRDC	10.0147
TXNDC12	10.0141
HSPA8	10.012
OXLD1	10.0118
NAP1L1	10.0057
TNFSF15	10.0051
ELOC	10.0016
KIFC3	9.9976
PTTG1	9.99293
USP39	9.99096
RFXAP	9.98545
TRIM59	9.98479
ITPRIP	9.98279
DCAF15	9.98209
TRMT61A	9.98051
DIO2	9.97447
FCHO1	9.97278
GEMIN5	9.96901
RASSF10	9.96831
COPS7B	9.96365
FKBP4	9.95961
TIMM8A	9.95889
KNOP1	9.95824
DUSP4	9.95251
CEP89	9.94448
CPLX1	9.93819
RSL1D1	9.92351
B9D1	9.92323
FANCE	9.91878
SLC39A6	9.90945
UBA2	9.90407
ZNF565	9.90073
LMCD1	9.89393
PRR22	9.89342
GALNT2	9.89165
ERGIC3	9.88839
SLC39A13	9.88816
TMEM67	9.88495
HNRNPF	9.88411
QPCTL	9.88164
ZFPM1	9.87772
WDR24	9.87515
TAF1C	9.87399
HS6ST2	9.8706
C1orf174	9.86786
HLCS	9.86729
ALG3	9.86629
TNFAIP1	9.86006
KRTCAP2	9.85407
NOC3L	9.85205
CCNA2	9.85141
ZDHHC8	9.84854
MFSD10	9.84811
HASPIN	9.84316
CEP250	9.84027
ADNP	9.8376
LARP1	9.83646
PSMB4	9.83486
WDR5B	9.83196
UNC93A	9.82603
SLC25A14	9.82462
MTG1	9.82271
HDHD5	9.821
GATC	9.81559
SLC38A5	9.80971
NME2	9.78978
AKAP17A	9.78957
ERF	9.76507
NFYA	9.76476
SDHAF4	9.76426
TENT4A	9.76006
STOML2	9.75956
CENPL	9.75534
CTPS2	9.754
PDIA6	9.74572
APEX1	9.7444
CCDC51	9.74303
SMG9	9.74283
MED10	9.73681
SNU13	9.73338
SEC23B	9.73139
NSMCE1	9.73029
UXS1	9.7293
KRT18	9.7254
DDX10	9.72419
PXYLP1	9.72374
FTCDNL1	9.72042
CENPI	9.71692
CCNQ	9.71565
POLR3G	9.71258
GIT1	9.70755
CIAO2B	9.70164
PNP	9.70154
FOXRED2	9.69662
SEM1	9.69657
RNF113A	9.69393
B4GALT2	9.69189
HDAC3	9.68519
TACC3	9.67906
UNKL	9.67862
POLG2	9.67842
TRAPPC2L	9.67715
PARPBP	9.67311
CRAMP1	9.66003
PILRB	9.65743
TM7SF2	9.65532
PFKM	9.65125
KCNJ11	9.64855
SLC7A6OS	9.64728
SEC61A1	9.6464
CDKN3	9.64589
GAPDH	9.64527
LPCAT1	9.6432
MARCKSL1	9.64055
KIF14	9.63744
DCPS	9.63717
TCN1	9.63561
KLHL29	9.63366
DLGAP4	9.62657
C1orf74	9.62494
MPP3	9.62119
AMMECR1L	9.61515
CPSF6	9.61484
PIGL	9.59871
MAGOHB	9.59746
STK36	9.59503
CD46	9.59391
SLC15A4	9.59321
PFKFB3	9.59016
COL5A1	9.57219
LSG1	9.5718
RAD1	9.57154
BCL2L1	9.56545
C7orf26	9.56391
KIF12	9.56062
CEL	9.55942
STAMBPL1	9.55833
ZNF777	9.5541
RNF215	9.54945
TIMM44	9.54913
RPS6KB2	9.54161
ZXDC	9.54042
NCL	9.53467
EMD	9.52496
DDOST	9.52482
ARL8A	9.52436
ZNF514	9.51801
OLA1	9.51232
FGF18	9.50755
SUMF2	9.5071
PHLDA2	9.50474
FKBP14	9.50415
CENPJ	9.50375
RPL37A	9.50224
PLPP2	9.49988
MLKL	9.49294
INTS13	9.49189
PCED1A	9.49142
RPS5	9.48992
MED27	9.4881
KNSTRN	9.48285
MFSD13A	9.48221
TUBA4A	9.47571
SUGP2	9.47545
RPL35	9.47136
OGT	9.47013
PCBP4	9.46768
P4HTM	9.46603
CLIC1	9.4654
DEPDC1B	9.46458
PRPS2	9.46149
DNMT3B	9.45942
TASP1	9.45897
ZNF343	9.45036
ING5	9.44935
REPIN1	9.44929
TDP1	9.44637
PSMD4	9.44519
ANKS3	9.44159
ERV3-1	9.4404
PROCR	9.4397
SMIM29	9.43873
SUPT3H	9.4342
TTC12	9.43313
TTL	9.43154
METTL27	9.42939
RPL7A	9.42857
TYSND1	9.42829
MYO19	9.42669
SLC35D3	9.41622
CCDC74A	9.41533
CHTOP	9.41516
GCN1	9.40942
DNA2	9.4083
USP6NL	9.40675
PTDSS2	9.40257
ASPSCR1	9.39871
EIF2B5	9.39717
MMS19	9.39425
NIFK	9.39048
NUP155	9.38714
PPP1R37	9.38388
TGS1	9.38321
GRHL2	9.37803
C2CD2	9.37798
RNF126	9.37637
RBM26	9.37537
TRAF7	9.36866
ZMIZ2	9.36781
MTA2	9.36652
RAD23A	9.36528
FIGNL1	9.36464
OBI1	9.35816
GMPS	9.35587
PKN1	9.35272
UBQLN4	9.3517
URI1	9.34779
ATAT1	9.34621
ZFTA	9.33923
GMEB2	9.33806
G6PD	9.33681
WDR45B	9.33613
SNX8	9.3317
TUBG1	9.33126
HNRNPA1L3	9.32899
OSER1	9.31854
KDM1A	9.30108
SHLD1	9.29743
TAGLN2	9.295
CIBAR1	9.29491
TMED1	9.29431
INTS5	9.29418
IGFBP3	9.29283
MEPCE	9.28429
RCOR2	9.28228
RPN1	9.27525
CCDC167	9.27475
FOXP3	9.27441
P4HA3	9.27415
TMED3	9.26958
PEX10	9.26944
AMOTL2	9.26609
LY6G6C	9.26154
FOXP4	9.25963
CIT	9.2585
ZNF526	9.25573
PLS3	9.25182
COA4	9.25114
IFT22	9.24981
HES4	9.24719
SAC3D1	9.23924
TMEM258	9.23878
RPLP0	9.23571
HELLS	9.2339
PPM1N	9.23091
SCRIB	9.23011
SEZ6L2	9.22983
CACTIN	9.22947
R3HDM1	9.22776
DRAP1	9.22752
FAAP20	9.22632
LMLN	9.22513
HMBS	9.22276
CTNNBL1	9.22174
PODXL	9.21852
CCDC59	9.2184
SRCIN1	9.20804
RNF34	9.20759
CERS2	9.20412
TANGO6	9.20151
C8orf33	9.19953
SYBU	9.19918
NPRL2	9.19895
ALG1L	9.19876
HSPBP1	9.19803
LTB4R	9.19573
ATAD2	9.19536
PDP1	9.19053
POLE2	9.18993
RPUSD3	9.18513
ORC1	9.18442
MRPS26	9.18385
PORCN	9.18096
CFAP298	9.17485
ASGR1	9.17159
BRCA1	9.17146
PLEKHS1	9.15924
NCAPH2	9.15431
MTMR1	9.15383
PTPMT1	9.15233
CLCF1	9.15156
DNAJC2	9.15077
SKP2	9.14618
TMEM52	9.14244
CWF19L1	9.14111
CIP2A	9.13726
RPP38	9.13588
DYNLT2	9.13531
MAP3K10	9.13143
USPL1	9.13133
GPSM2	9.12898
WDR27	9.12837
APTX	9.12145
PLK3	9.12058
LAPTM4B	9.11486
ACAP3	9.11354
DBR1	9.10891
ENTPD6	9.10663
FNTA	9.10062
CALR	9.09956
RGS14	9.09954
PTGES2	9.09369
DNPEP	9.09159
MCM5	9.08453
KXD1	9.08348
BANP	9.08147
FAM222A	9.07797
DNASE1L1	9.07493
SFSWAP	9.07204
GIGYF1	9.07153
HNRNPL	9.06623
PITPNB	9.06383
PALS2	9.06275
RPL18A	9.05641
LRCH1	9.05555
PUF60	9.05415
EIF3H	9.05353
DPY19L1	9.05119
MZT1	9.04937
GEMIN8	9.04813
MDH2	9.03729
ZNF317	9.03427
CLN6	9.0332
RALGDS	9.03238
RFXANK	9.026
PSMB3	9.02549
PSMB7	9.01836
DOK7	9.01714
NSMF	9.01543
EXOSC1	9.01487
COPG2	9.01447
CLCN4	9.01369
YWHAG	9.01238
PDCD2	9.01077
TCF19	9.00833
LPAR2	9.00683
XAB2	9.00588
COL8A1	9.00436
TMEM184B	9.00173
GTF2F2	8.99316
CXCL16	8.98813
NUDC	8.98789
ASB6	8.98524
ZNF354B	8.98377
PSMA6	8.98213
RAB5IF	8.97889
DPH6	8.97725
TSEN15	8.97534
DOHH	8.9751
EME2	8.97161
POC5	8.96324
TMEM165	8.95715
ADSL	8.95712
MYOM3	8.95472
PLXNB1	8.95022
INTS1	8.9397
TEX30	8.9385
NUP205	8.93822
MED26	8.93739
RPUSD2	8.93459
FAM219A	8.93182
CCDC34	8.93151
CKAP5	8.93118
SETDB1	8.93098
KANSL2	8.92879
METAP1D	8.92519
RCC1L	8.92318
HNRNPA1	8.92108
KBTBD6	8.92039
DONSON	8.91821
SLC6A20	8.91526
MED30	8.91389
AGO2	8.90352
ZBTB39	8.89822
CDK1	8.89391
TNFSF4	8.88562
PARP10	8.88148
ATG101	8.87826
FAM216A	8.87092
ARHGEF1	8.86818
TK1	8.86809
NCKAP5L	8.86782
MRPL3	8.86589
YIF1B	8.85966
CAMKK1	8.85582
CTNNBIP1	8.85501
ERH	8.85484
NKD1	8.85168
USP5	8.84945
TBX6	8.84488
NAA20	8.84417
L3HYPDH	8.84167
RPL38	8.84093
NCDN	8.83933
STX6	8.83499
GSDMA	8.8338
PDAP1	8.83372
CHD4	8.82635
NID2	8.82471
MGAT5	8.82323
TBC1D4	8.82252
TBCB	8.82239
SMPD4	8.81993
BACE2	8.81801
WWOX	8.81454
ADK	8.81123
CROCC	8.81072
INPP5D	8.81045
HDAC2	8.80294
ABT1	8.79583
LIG3	8.78726
TRIM11	8.78091
MBTPS2	8.77318
C1QTNF1	8.77049
NCBP2	8.76974
FAM50A	8.76863
SGO1	8.76451
TEPSIN	8.76245
SFPQ	8.75768
CXCL2	8.75747
CLDN12	8.75523
MRPS2	8.75482
KIF22	8.75372
SULT1C2	8.75353
DRG1	8.7516
IL27RA	8.75099
CASP2	8.74457
MMS22L	8.74424
ENGASE	8.74248
ZNF668	8.74117
ZNF335	8.74104
CXCL11	8.73943
MGME1	8.73722
MRPL37	8.73443
CCSAP	8.72682
ABHD11	8.72387
EIF2B3	8.72343
NAE1	8.72173
B4GALT3	8.71779
TYW1	8.71616
RHBDL1	8.71428
PIGU	8.71198
TCTN2	8.7087
SLC22A15	8.7042
ZC3HC1	8.6983
ZFP69B	8.69691
RBL1	8.69087
EIF3M	8.69071
UQCC2	8.68885
PQBP1	8.68855
MYDGF	8.68742
TIMM13	8.68611
FAM136A	8.67631
LRRC15	8.67546
DNAJB1	8.67355
SLC25A39	8.67225
FUS	8.67201
CMTM7	8.66372
FCN3	8.66155
FANCB	8.65994
CNNM3	8.65538
LCN12	8.6546
RDM1	8.65338
PSMB1	8.64708
POLQ	8.64557
WWC1	8.64389
ZSWIM1	8.64326
ANXA3	8.6371
MASTL	8.63477
[truncated: 11,360 more rows]

## Sheet: TCGA_ESCA_ranks
CDCA3	8.32598
HOXC9	8.06449
HOXC10	8.02825
CXCL1	7.88301
UBE2S	7.86509
BCL2L12	7.83275
PMEPA1	7.42806
BUB1	7.41234
CENPE	7.34136
KIF22	7.32496
DEPDC1B	7.27419
CDCA5	7.26603
KIF20A	7.24353
KIF4A	7.23865
NEK2	7.23858
DBF4	7.22991
KIF18B	7.21737
NCAPH	7.13414
CENPA	7.13066
UBE2T	7.03068
SPAG5	7.02298
MAD2L1	6.97908
PRR11	6.97152
LY6E	6.9557
MCM10	6.95363
AUNIP	6.9469
PIMREG	6.94587
CKS1B	6.93608
LIMK1	6.93172
TROAP	6.92574
NUF2	6.89664
LAMP3	6.87448
CCNF	6.87029
KIF18A	6.838
MTFR2	6.81426
MEST	6.81196
PCSK9	6.80529
NUDT1	6.80504
PIF1	6.78317
KIF2C	6.77891
HROB	6.76754
POP7	6.75366
CEP55	6.75349
KIF20B	6.74335
CKAP2L	6.74289
WDR62	6.72481
SGO2	6.68939
BIRC5	6.68521
TPX2	6.68252
KIF14	6.67528
HJURP	6.66914
SHCBP1	6.66733
SPRY4	6.65542
KIF23	6.65089
RIPK2	6.64705
GTSE1	6.63912
TRIP13	6.63805
PTTG1	6.63628
NCAPG2	6.62309
NCAPD2	6.61633
CCDC167	6.60844
ORC6	6.59845
PFDN2	6.58533
CIP2A	6.5848
PLK1	6.58211
XRCC2	6.56666
CXCL8	6.56471
SNRPB	6.55837
RFC3	6.55796
CCNB1	6.55758
CCNA2	6.54249
DLGAP5	6.53938
NFE2L3	6.5272
CKS2	6.51744
ASPM	6.5138
PLK4	6.51002
KNTC1	6.50351
EEF1AKMT4	6.50135
FZD2	6.4771
ALYREF	6.47433
CDC45	6.46739
RECQL4	6.46651
SKA3	6.46025
MYBL2	6.45925
EXO1	6.45882
OAS3	6.43956
AURKB	6.43793
MIS18A	6.42908
KPNA2	6.41023
DDIAS	6.40093
DTYMK	6.40023
HASPIN	6.39634
PKMYT1	6.39358
RANBP1	6.38686
BLM	6.37982
CDKN3	6.37326
DEPDC1	6.35797
CENPW	6.35583
CPNE1	6.33961
H2AX	6.33088
TK1	6.32122
PSME2	6.28796
C4orf46	6.28599
SGO1	6.28182
BOP1	6.26728
TEDC2	6.26198
CENPF	6.25629
SPC24	6.25125
WDHD1	6.2483
KIFC1	6.24216
CKAP2	6.24022
MASTL	6.23934
RAD51AP1	6.23835
STIL	6.23176
PSMB3	6.2263
PSRC1	6.22364
ADRM1	6.20911
IFITM1	6.20531
DNMT1	6.20128
DBF4B	6.19127
CDC20	6.16766
DDX39A	6.16675
HOXC8	6.16633
H2AC20	6.16374
AURKA	6.1596
CCNE1	6.15332
CDC6	6.14623
KIF11	6.14494
CDC25C	6.14112
BLACAT1	6.13855
SPDL1	6.13747
HMMR	6.12607
TOP2A	6.12089
MCM7	6.11858
LAMC2	6.11734
PFDN4	6.11387
PPP1R35	6.09786
CDT1	6.09658
FANCB	6.09422
FEN1	6.09149
ISG15	6.091
NAA10	6.07828
CLSPN	6.07024
RAD54L	6.06377
CCNB2	6.06335
BUB1B	6.05205
RFC2	6.05096
CDCA2	6.04701
ALG3	6.0463
BID	6.04183
SLC39A10	6.03341
TRAIP	6.02643
E2F1	6.01841
EXOSC5	5.99657
FOXM1	5.99287
NCAPG	5.98721
ECT2	5.97577
SNRPC	5.97021
NME1	5.96603
APMAP	5.95844
CDK1	5.95662
SMPD4	5.95636
UBE2C	5.95033
MCM6	5.9352
CHEK1	5.93469
TBC1D31	5.93423
SH2D2A	5.92926
NDC80	5.92606
IQGAP3	5.92508
BUB3	5.91158
H2AZ1	5.90944
TMSB10	5.90925
RMI2	5.90382
ARHGAP11A	5.90322
PSMA7	5.88893
PIM2	5.88642
RAP2C	5.88064
GINS1	5.87043
BRMS1	5.86982
E2F3	5.8696
HDGF	5.86951
SLC12A9	5.86865
NUTF2	5.86401
HMGB2	5.86366
SCARB1	5.86179
HMGB3	5.86116
PGGHG	5.8607
CENPI	5.85956
RALY	5.85787
MKI67	5.85159
ERH	5.85096
RUVBL1	5.83441
CDCA4	5.83175
SNRPG	5.82577
MZT1	5.82155
SNORC	5.81872
EPOP	5.81465
NSUN5	5.81379
TIMELESS	5.81134
HAUS8	5.81131
POLD1	5.79496
PSMD3	5.79454
BAX	5.79232
PTGES2	5.79094
SAMD9	5.77792
TACC3	5.77187
KNSTRN	5.76086
NOC4L	5.76046
KAT2A	5.75666
ACOT7	5.75335
NMI	5.74852
SNRPA	5.74676
QSOX2	5.74643
BRCA2	5.7453
PSMD14	5.72
NUP107	5.7194
POLQ	5.71442
ANLN	5.71065
ARL6IP6	5.70923
LSM12	5.70864
LRWD1	5.70755
H2BC9	5.69758
BORA	5.69401
CDCA8	5.69339
EFTUD2	5.69245
QPCT	5.67587
TMEM60	5.65817
CMTM7	5.65566
RBL1	5.65376
SHKBP1	5.64869
RTKN	5.64303
IRAK1	5.63577
SPC25	5.62739
MRPL47	5.62684
MCM2	5.62416
RAD51	5.62198
PRMT1	5.62077
ORAI2	5.62043
CHTF18	5.61877
MAGOH	5.61404
SRSF2	5.61136
EZH2	5.61122
DNA2	5.6094
LMNB1	5.60851
UHRF1	5.60757
DSCC1	5.60693
PCLAF	5.60557
FBXO41	5.60406
SKA1	5.60065
FAM72B	5.60028
VCAM1	5.59841
RFC4	5.59153
ETV4	5.58749
CTSC	5.58632
SNRPD2	5.58303
ERCC6L	5.58297
NEIL3	5.58223
PARP14	5.57545
PARP9	5.57413
KCTD13	5.56914
DYNC2I2	5.56661
LIG1	5.56582
DNAJC2	5.56227
ELF4	5.56192
CTLA4	5.55615
FANCA	5.55474
HMGN2	5.54945
TTI1	5.54318
MRGBP	5.54211
UNC119	5.53322
TNFRSF11B	5.52783
ORC1	5.52686
NOP56	5.52652
MCM3	5.52048
MELK	5.51995
RRM2	5.51836
AP1S1	5.51059
ATXN2L	5.51035
POLR1G	5.50841
TNFRSF10B	5.50629
MCM5	5.50402
RHBDD2	5.50356
MRPS12	5.50338
DGUOK	5.50333
YIF1B	5.48855
USP39	5.48842
WRAP53	5.48517
TOP1	5.48181
TTLL4	5.47909
PACC1	5.47841
HOXC11	5.47197
DTL	5.46927
CENPK	5.46904
DCBLD1	5.46798
BUD23	5.46251
TYMP	5.46079
TOMM40	5.45802
FAM111B	5.45605
EME1	5.45536
H2BC8	5.45486
SNRPF	5.45478
CDC25A	5.45094
SPINDOC	5.44993
DSN1	5.44941
MTA1	5.44883
ATAD5	5.44871
BCAP31	5.4477
CRLF3	5.44529
MFAP2	5.4448
ILF2	5.44474
LAGE3	5.44469
MELTF	5.44164
PDCD5	5.44028
BANF1	5.43743
C1orf112	5.43511
CHEK2	5.43237
TBC1D7	5.42915
TRIM59	5.425
KIF15	5.42495
RAC2	5.42255
PPP4C	5.42107
PLAU	5.41921
HSPE1	5.41778
DDX52	5.41193
ATAD2	5.41058
CHAF1B	5.40804
LSM2	5.40711
TUBG1	5.40531
LMNB2	5.40511
PNKP	5.40293
NUP62CL	5.40039
CENPM	5.39772
SMC2	5.39616
DCAF15	5.39401
F8A1	5.38675
MRPL14	5.38505
SINHCAF	5.3818
FANCI	5.37907
TBC1D10B	5.37599
PAFAH1B3	5.37172
MZT2A	5.37048
APOBEC3B	5.36826
POLE2	5.36688
RPS19	5.36608
CDCA7	5.36196
POC1A	5.36188
SAPCD2	5.35923
DNTTIP1	5.35878
GTF2F2	5.35222
MCM4	5.34774
NPM3	5.34386
OIP5	5.3427
TICRR	5.3333
ASF1B	5.3328
ATP2C1	5.33178
C1QTNF6	5.3285
NR2C2AP	5.32666
GPRIN1	5.32597
RUVBL2	5.32401
DDX11	5.32239
EMC8	5.31726
TCF3	5.31472
STK17B	5.31354
SMARCD1	5.31044
PCNA	5.30806
IL32	5.30674
XPO5	5.30629
CDK2	5.30578
PARP12	5.30105
HAUS5	5.29954
SET	5.29689
ACTL6A	5.29615
KNL1	5.29065
AP2S1	5.29014
NDC1	5.28941
TMPO	5.28629
ZC3H12A	5.28237
SAC3D1	5.27984
CENPU	5.27403
LRFN4	5.26895
GEN1	5.26204
PPAT	5.26025
EIPR1	5.25905
SF3B6	5.25843
PSMB4	5.25757
PSMD11	5.25523
SRRT	5.2548
SAAL1	5.254
CDK16	5.25217
CHAF1A	5.252
TTK	5.25013
PRPF40A	5.24811
ATXN7L3	5.24667
POLR2H	5.24318
DHX34	5.2431
ARPC1A	5.23941
MRPL11	5.23913
NUP93	5.23744
OBI1	5.23588
TFRC	5.2285
EIF5A	5.22008
FBXO5	5.2179
SF3A2	5.21605
LRR1	5.2138
FANCD2	5.2131
DCTPP1	5.21086
LIPG	5.21021
STMN1	5.20444
CPSF3	5.2026
RCE1	5.20237
YDJC	5.20114
ZNF267	5.20052
SNRPE	5.19827
APEX2	5.19682
IGF2BP2	5.19431
PBK	5.19239
PTRH2	5.18736
NDOR1	5.18
XPO1	5.17971
PSMB7	5.17041
CSE1L	5.16945
PSMD13	5.16919
SLC5A6	5.16886
RAE1	5.16549
PPM1G	5.16331
RACGAP1	5.15932
SASS6	5.15912
SSB	5.15731
MAP4K4	5.15417
PARPBP	5.15137
PRIM2	5.1469
RNF181	5.14408
UBE2A	5.14026
RPN1	5.13732
B4GALT3	5.13653
TOMM34	5.13457
DONSON	5.13437
RAD9A	5.13372
CSTF3	5.12918
LIMD2	5.12877
GATAD2A	5.12774
GGH	5.12712
PAICS	5.1263
OGFR	5.12547
RGS19	5.12546
PSMA3	5.12131
HELLS	5.11962
TGIF1	5.11885
TANK	5.11885
PPIL1	5.11823
NIFK	5.11768
ANGPT2	5.11735
ABRACL	5.11075
TONSL	5.10842
TSC22D4	5.10839
ADAMTSL2	5.10323
FLAD1	5.10297
CDC25B	5.10112
TRIB3	5.09614
ANKLE2	5.09228
GAS2L3	5.08951
NUDCD1	5.08949
UBE2Z	5.08455
PUS7	5.08359
TRAF2	5.08217
SLC25A13	5.08217
PAXX	5.07934
BBLN	5.07871
DTX3L	5.07799
RBM42	5.07627
TRMT6	5.07239
BRCA1	5.06971
RPIA	5.06897
TRAPPC14	5.06679
DKC1	5.06637
HNRNPA3	5.06526
WDR5	5.0639
SKIL	5.06274
TSN	5.06252
NUP62	5.06216
LYAR	5.06185
RELT	5.06109
ITGA2	5.05857
CBX4	5.05711
BUD31	5.05554
LIN9	5.05529
HMGA2	5.05364
LOXL2	5.05061
FLVCR1	5.04772
PNPT1	5.04458
PCGF1	5.04134
IFNGR1	5.03314
CBX1	5.03119
GINS2	5.02925
MRPL51	5.02905
H2AC8	5.02892
PTMA	5.02859
PSMB2	5.0282
PDRG1	5.02713
CYRIB	5.02474
CBFB	5.02202
AGTRAP	5.02198
TMEM177	5.01722
MYBBP1A	5.01276
IRF7	5.00946
HDAC2	5.00809
EPHB4	5.00794
FUS	5.00498
MRPL58	5.00413
WDR18	5.00161
COL27A1	5.0011
ATP13A1	5.00062
GTF3C5	5.00013
CBX3	4.99858
PTBP1	4.99776
PRKD2	4.99479
NFKBIE	4.99444
ERAL1	4.99408
EXOSC9	4.99367
TTYH3	4.99312
NUDT15	4.9889
TOPBP1	4.98587
PAQR4	4.98488
CENPO	4.9847
NFYA	4.98305
ESM1	4.97938
FTSJ1	4.97906
ILDR1	4.97754
GINS4	4.97522
WNT3	4.97518
SSNA1	4.97276
CCDC150	4.97146
ATIC	4.97037
PSMA4	4.96863
SLC20A1	4.96465
AMH	4.96137
BST2	4.95799
LSM7	4.95717
MICB	4.95671
ZWILCH	4.9559
MMP3	4.95072
ENOPH1	4.95046
EGFL6	4.94769
H2AW	4.94501
BRIP1	4.9443
MTBP	4.94429
H1-10	4.93899
TUBB	4.93661
TRIAP1	4.93585
MIS18BP1	4.93531
CENPH	4.93417
DENR	4.92656
GRK2	4.92569
CBX8	4.92536
ZWINT	4.92449
ANKRD13B	4.92406
PLSCR1	4.92364
PSMB5	4.92279
EDEM2	4.92227
PDAP1	4.92142
RBCK1	4.91962
HMGB1	4.91955
MRPS2	4.91687
MCM8	4.91514
BAZ1A	4.91258
PEDS1	4.90834
LSM6	4.90598
UTP18	4.90218
SMC6	4.90042
CDK4	4.89943
ACVR1	4.89823
HOXC6	4.89805
POMP	4.89754
CDH3	4.89287
SLBP	4.89243
PON2	4.89236
DNAJB11	4.89138
ABCC10	4.88934
AGRN	4.88905
PSMB1	4.88608
CBX2	4.88492
BCL2L11	4.88333
MED30	4.87768
ACTR5	4.87438
SLC2A6	4.8713
E2F7	4.86795
SNRPB2	4.86683
OTUD6B	4.86414
FBXL6	4.86406
PUS1	4.86286
SULF2	4.86026
PASK	4.85982
TMEM161A	4.85916
CNPY3	4.85884
ARAP3	4.85874
IBSP	4.85845
NKRF	4.85119
MRPL36	4.84919
RPN2	4.8425
TMEM185B	4.84032
KNOP1	4.83853
FAAP24	4.83804
CPSF6	4.83654
PSMC4	4.83187
FBL	4.82882
METTL27	4.8283
PSME1	4.82635
NSD2	4.8252
CIAO1	4.82448
PRR7	4.82369
SLC1A5	4.82083
PYCARD	4.81987
CKAP5	4.81912
GNPDA1	4.8162
ARL5B	4.81551
PROSER1	4.81342
OAS2	4.81154
ARHGAP39	4.80844
FKBP1A	4.80748
SH2B2	4.8054
CCT2	4.80513
MED24	4.80446
RPL39	4.80413
NOL11	4.80275
CEP85	4.80213
PAK4	4.80019
HMCES	4.79858
MTF2	4.79717
MTERF3	4.79365
POLR1C	4.7936
MDFI	4.79331
LSM4	4.79304
MRPL17	4.78976
PNN	4.78345
RCC1	4.78235
PLAUR	4.78142
STRN4	4.77937
TAP1	4.77863
POGLUT2	4.77855
ENTR1	4.77547
ANKRD13D	4.77419
LRRC42	4.77284
ZP3	4.77266
MMS22L	4.76926
DPH7	4.76876
TFDP1	4.76762
DNMT3B	4.76744
STAT1	4.76443
CEP72	4.75982
SQLE	4.75841
MED27	4.75748
LINGO1	4.75613
COA6	4.75611
POC5	4.75417
IGF2BP3	4.75026
DNPEP	4.75002
MMP12	4.74676
ELK1	4.73789
CDK12	4.73781
TMEM138	4.73632
GK	4.73592
RELB	4.73489
SMNDC1	4.73233
HSPD1	4.7321
SUV39H1	4.73009
ZNF217	4.72933
PABIR2	4.72911
HMGA1	4.72775
FAM50A	4.72654
SLC16A13	4.72482
ATP13A3	4.72176
SLC25A22	4.72054
CXorf38	4.71557
SERPINH1	4.71551
FANCL	4.71432
PHF5A	4.71384
DDX18	4.71325
RCN1	4.71221
TXNDC9	4.71003
MMP10	4.70717
HNRNPD	4.7067
SALL4	4.70618
HOXB7	4.70152
STIP1	4.69853
SNAPC4	4.69842
CENPJ	4.69414
SEM1	4.69372
NXT1	4.69098
PSMG3	4.69004
ARL6IP1	4.68825
NELFCD	4.68749
HAPLN3	4.68692
PSMA1	4.68246
NFKBIB	4.67781
PDCD2L	4.67682
ADAMTS12	4.67561
FMR1	4.67446
COIL	4.67041
CGAS	4.66907
SNX10	4.6687
TESMIN	4.66791
SNRPD1	4.6667
TRMU	4.66253
FARSA	4.66153
DPM1	4.65954
SUZ12	4.65917
PSMG1	4.65803
RCC2	4.65595
DARS2	4.65217
CDC7	4.65153
CSNK1E	4.65135
ALKBH2	4.65129
COLGALT1	4.65078
CLN6	4.64968
ZNF3	4.64917
DEDD2	4.64904
GABPB1	4.64604
PIGU	4.64597
TCOF1	4.64588
CELSR3	4.64485
RFC5	4.64374
MTX2	4.64345
HES4	4.64337
RNF126	4.63848
MDK	4.63388
REXO4	4.63303
TMEM41A	4.6328
SLC52A2	4.63261
MYO1B	4.63255
CNOT9	4.63138
IMP4	4.62829
PTPN2	4.62727
MRPL13	4.62554
ZNF473	4.62403
TAP2	4.62381
YRDC	4.62312
TYMS	4.62266
DCAF13	4.62189
ZC3HAV1L	4.6217
ARHGEF1	4.61992
SMC3	4.61983
PRIM1	4.61805
IRF3	4.61318
ODF2	4.61077
HSPA14	4.61047
CD2BP2	4.60994
FAM136A	4.6053
RPA3	4.60413
USF1	4.60412
SUV39H2	4.60375
MLF2	4.60357
PSME3	4.60297
CXCL16	4.60241
NKIRAS2	4.6016
MTHFD1L	4.60108
LAPTM4B	4.60069
HAUS6	4.5991
FOXN2	4.59776
GRK6	4.59713
CCDC137	4.59713
NOP58	4.59622
OSBPL3	4.5925
PDSS1	4.58723
ZCCHC3	4.58517
IFT52	4.58169
NEURL3	4.58085
ROMO1	4.58052
NUP37	4.57956
GLO1	4.5765
ILKAP	4.57617
RNF7	4.5754
DDX27	4.57284
HSPBP1	4.57277
YWHAE	4.5726
TMC6	4.57034
EBNA1BP2	4.56828
MRPL4	4.56561
SP3	4.56485
ACAN	4.56458
ZNF207	4.56433
ISY1	4.56247
CASP2	4.5621
LMTK2	4.56133
CCDC34	4.56111
YBX2	4.56043
HNRNPA2B1	4.56022
SCD	4.55378
CNOT2	4.55315
DDA1	4.55099
RHBDD3	4.55075
CEP135	4.55062
CXCL6	4.54848
UBALD2	4.54769
ZNF714	4.54713
PGAM5	4.54656
H3C10	4.54541
SCNM1	4.54496
RPL26L1	4.54281
U2AF2	4.54263
CALR	4.54215
RDM1	4.53974
E2F4	4.53943
SCAMP3	4.53753
TOR1A	4.53727
SAA1	4.53707
SNRPA1	4.53643
STARD7	4.53587
PLXNA3	4.53579
ARMC6	4.53507
SF3B4	4.53299
PRKCSH	4.53144
TOP1MT	4.5308
MMP11	4.52935
APEX1	4.52876
FOXP3	4.52638
SUMO1	4.52607
RRP1	4.52548
APOC1	4.52518
CACYBP	4.52332
E2F8	4.51991
SCAF1	4.51933
MIIP	4.51865
LCK	4.51855
RUNX2	4.51801
KDM1A	4.51738
H2BU1	4.51716
RANGAP1	4.51708
PPP1R9B	4.51591
ATAT1	4.5158
BYSL	4.51549
BBC3	4.51414
ITGB4	4.51103
TGIF2	4.51097
NCL	4.51018
TAF4	4.50983
RIOX1	4.50937
MRPS5	4.50848
CPSF4	4.5084
R3HDM1	4.50518
GLA	4.50427
AATF	4.50169
FCHO1	4.50169
MSL1	4.50087
MITD1	4.49773
DDX55	4.49696
PRCC	4.49647
GRINA	4.49588
LRCH4	4.49572
POP1	4.49534
C20orf27	4.49269
GLS	4.49115
ZC3H3	4.49068
NEDD1	4.48846
OLA1	4.48812
SDHAF3	4.48739
RIBC2	4.48725
RFXANK	4.48649
SLC2A1	4.48286
PLEK2	4.48133
RIF1	4.48013
C5orf34	4.47795
CENPL	4.47737
HOXB9	4.47602
KPTN	4.47457
SLC25A43	4.47369
KIF21B	4.47257
GLRX3	4.47066
MRPL12	4.47016
SURF2	4.46961
PDP1	4.46808
RNF2	4.46589
LYN	4.46577
MRPS26	4.46261
POLR2G	4.46128
SCAND1	4.46103
CNP	4.45984
TARBP2	4.45718
MFSD10	4.45269
HNRNPC	4.45217
CEP89	4.45112
UBA2	4.44961
PRSS12	4.44908
PTPN12	4.44787
POLE	4.44765
SMC4	4.44192
TRIM28	4.44145
TRABD	4.43964
TRIP6	4.43752
SNX5	4.43688
CDK5RAP1	4.43564
VAV2	4.43507
PCK2	4.43468
MMD	4.43386
POLE3	4.43121
EIF2S2	4.43078
SNF8	4.43039
PYCR3	4.43
FAM72D	4.42958
GNB2	4.42948
NCAPD3	4.42853
TNFRSF12A	4.42808
CASP3	4.42687
CDH24	4.42632
EGR4	4.42545
CCNQ	4.42371
AP3M2	4.42361
UTP14A	4.42326
DDX49	4.42315
PRELID3B	4.42133
MRPL3	4.42031
FERMT1	4.41978
GPN1	4.41934
RPL35	4.41889
COMMD5	4.41851
TRIM14	4.41705
ERCC3	4.41698
THOC2	4.41692
YEATS4	4.41478
KMT5C	4.4147
NELFB	4.41376
H2BC11	4.41298
TEX30	4.41218
RABEPK	4.41157
TDP1	4.41076
POLR2D	4.4104
HMBS	4.40905
PDZD11	4.40899
SRSF1	4.40894
SLC34A2	4.40864
CEP128	4.4077
XPOT	4.40725
DCAF7	4.40636
REX1BD	4.40633
CD276	4.40586
MAZ	4.40423
CCT7	4.40257
BRAT1	4.40189
DUS4L	4.40151
STRA6	4.39741
ZNHIT2	4.39711
POLR3G	4.39707
NUFIP2	4.39589
CHERP	4.39502
YARS2	4.39319
NFKB2	4.39295
JPT1	4.39167
STEEP1	4.39102
MDH2	4.39019
XRCC1	4.38716
FHOD1	4.38492
SLF1	4.38169
MRTO4	4.38064
EIF6	4.38063
TBCB	4.38036
DCLRE1B	4.37988
F11R	4.37942
CLCN2	4.37892
TDG	4.3785
TMEM201	4.37732
HMGN1	4.37689
NONO	4.37656
CEP152	4.37543
RAB3IP	4.37539
BLOC1S3	4.37284
BRIX1	4.37212
RPS21	4.36965
USB1	4.36756
SAMD1	4.36633
SLC35B1	4.36419
RFWD3	4.36291
ANP32B	4.36278
RBM38	4.36253
NCBP2AS2	4.35639
HSP90B1	4.35625
CHML	4.3543
ABT1	4.34736
LTBR	4.34724
FMNL2	4.34517
RAD18	4.34458
CFL1	4.34441
UTP6	4.34412
ERF	4.34309
PHF6	4.34246
CDC123	4.34191
DDX31	4.34149
SSRP1	4.3394
LAMA3	4.33936
MAP3K11	4.33886
CXCL3	4.3385
TMEM38B	4.33765
SMG9	4.33729
RAB7A	4.33673
CENPQ	4.33342
AMMECR1L	4.33264
MSH2	4.33098
TYK2	4.32928
MPHOSPH6	4.32775
AUP1	4.32756
KRI1	4.3272
SAA2	4.32368
XPO6	4.32205
TIMM50	4.31937
PDCD10	4.31864
MGME1	4.31779
TPM3	4.31771
R3HDM4	4.31753
AHCY	4.3175
HELZ2	4.31682
TNFRSF4	4.31668
TMA16	4.31626
ATP11A	4.31542
GGCT	4.31463
SMN1	4.31372
IL2RB	4.31268
ZNRD2	4.31255
MORC2	4.31051
POLR1B	4.31044
TCERG1	4.30985
E2F5	4.30966
CHMP4B	4.30951
POU2F1	4.30913
C20orf96	4.30701
TAF1D	4.306
YTHDF1	4.3057
UBE2L6	4.30513
FAM174C	4.30423
PTCD3	4.30368
SOCS1	4.30305
CENPN	4.30238
TSEN54	4.30204
MOV10	4.30149
L3MBTL3	4.30011
LIF	4.29975
MEA1	4.29967
PES1	4.29926
MOSPD3	4.29717
CEBPG	4.29521
TP53I13	4.29498
TMEM241	4.29498
ENOX2	4.2937
TPRA1	4.29364
FIGNL1	4.29005
ADAMTS7	4.28911
SLC10A3	4.28885
TTF2	4.28801
ATP5MF	4.2875
ICOS	4.28669
ZNF200	4.28575
PHKG2	4.28533
ADAR	4.28518
NASP	4.28212
GTPBP2	4.27797
TPST1	4.27789
TINAGL1	4.27708
TIMM10	4.27525
NIT2	4.27504
VBP1	4.27167
C19orf53	4.27166
GAR1	4.27141
LCN2	4.26899
CIBAR1	4.26894
SREBF1	4.26736
ADAM12	4.26728
MMP1	4.26711
TRIM11	4.26582
TEX10	4.26548
VMP1	4.26073
STX1A	4.26022
RTN4R	4.25898
VEGFA	4.25896
ANAPC11	4.25621
THOP1	4.2552
CLDN12	4.25487
PXDN	4.2513
NRM	4.24906
CTHRC1	4.24846
GIT1	4.24798
PLOD3	4.24798
NCBP2	4.24657
RPL38	4.24551
IL11	4.24173
SLIRP	4.24158
ITGB3BP	4.24119
GZMB	4.24098
LRRC8B	4.23945
PIH1D1	4.23872
MZT2B	4.2387
HES1	4.23787
HDAC1	4.23786
MAIP1	4.23582
FOXS1	4.2357
CMSS1	4.23472
SLC6A14	4.23384
PIGW	4.23375
TWNK	4.22975
HNRNPL	4.22955
BCL7A	4.2277
SSBP4	4.22462
WDR75	4.22457
SLC25A39	4.22337
TFAP4	4.22309
TBL1XR1	4.22283
VPS25	4.22272
RABGGTB	4.21939
TRRAP	4.2185
TBL2	4.2171
MARVELD3	4.21562
STK4	4.21264
GSK3A	4.21227
UXS1	4.21124
SFXN1	4.21088
ITGA3	4.2108
FBXL19	4.20864
CDK2AP1	4.20811
DUSP6	4.20765
CRTC2	4.20462
BIK	4.20433
ESCO2	4.20401
AGFG1	4.20372
CLDN4	4.20056
TRMT1	4.20003
NUP85	4.19953
KIF24	4.19856
MYPOP	4.19812
TAF1A	4.19522
MARCKSL1	4.19436
B3GALT6	4.19281
EHMT2	4.19202
EMC9	4.19105
NCOA7	4.1906
NQO2	4.18909
ONECUT2	4.18736
NABP2	4.18677
PABPC1L	4.18628
POLR2J	4.18569
PGF	4.18351
DNAJC7	4.18238
ERI1	4.18229
SNRNP40	4.18223
VRK1	4.18217
TNFRSF25	4.18041
GEMIN2	4.17975
TMEM209	4.17923
CYBC1	4.17863
C19orf73	4.17759
SMYD5	4.17713
DPH2	4.17524
TOMM22	4.17328
UBE2Q1	4.17309
ORC2	4.1722
METTL1	4.17193
ZBTB9	4.16997
CCDC43	4.16958
GADD45GIP1	4.16897
TEFM	4.1688
CLNS1A	4.16707
IL13RA2	4.16701
UCKL1	4.16638
MYB	4.16623
EXOSC2	4.16415
PHB1	4.16373
PSMA5	4.16309
G2E3	4.16127
CEP250	4.15887
CCL20	4.15881
PSMD8	4.15758
PRPF4	4.15757
RAVER1	4.15618
PSMC2	4.15598
CLDN7	4.1551
SENP3	4.15316
SMS	4.15295
CSNK1G2	4.15286
C6orf62	4.15123
MSI2	4.1507
ABHD11	4.15053
NR1D1	4.15044
METTL4	4.15024
PSMB9	4.14891
ABCE1	4.14867
SRI	4.14792
INTS8	4.14699
CASK	4.14676
PSMD12	4.14626
IWS1	4.14589
IKBKE	4.14441
EIF4A3	4.14285
FRMD8	4.14185
NOSIP	4.14122
SHFL	4.13994
XRN2	4.13963
POLG2	4.13915
NGDN	4.13847
LEPROTL1	4.13728
PHLDA2	4.13674
PPIA	4.13509
TOR2A	4.13395
AP4M1	4.13395
ZGRF1	4.13196
CRYBB3	4.13193
GMNN	4.13177
KATNB1	4.12925
DPP3	4.12916
PRR14	4.12851
DNAJC9	4.12721
TARDBP	4.1268
SLFN5	4.12467
POLR1H	4.12321
TIMM17B	4.12299
YWHAG	4.12274
PPA1	4.12166
CDK5	4.12014
AGPAT2	4.11865
ZNF121	4.11763
GSDMD	4.11735
FABP6	4.11654
RAN	4.1165
AIMP2	4.11635
RAD21	4.1163
DTX2	4.11612
GPX4	4.1158
ARFGAP1	4.11463
CDCP1	4.11451
ZBED4	4.11233
ZC3H15	4.11231
RRP9	4.11151
TNFSF11	4.11112
HPDL	4.10865
HSD17B10	4.10857
RNF114	4.10846
DDOST	4.10795
AMMECR1	4.10734
PSMD10	4.10706
TAF6	4.10673
NSDHL	4.10656
COMMD2	4.10465
IFI6	4.10409
POLA2	4.10299
FAM24B	4.10298
EXOSC4	4.1022
RPS16	4.10119
TNS4	4.10101
COPS6	4.101
FAM91A1	4.09917
PATL1	4.09673
MPLKIP	4.09657
ERFE	4.09657
POLDIP2	4.09635
CNOT3	4.09591
OAS1	4.09489
ISYNA1	4.09452
C19orf47	4.09426
GNB1L	4.09407
AKR1B1	4.08969
TRPC4AP	4.08773
TFG	4.08616
SLC35A2	4.08535
ZNF697	4.08438
SRSF9	4.08268
E2F2	4.08168
GTPBP4	4.0805
SMARCB1	4.08005
C1QBP	4.07869
ZNF598	4.07758
IKBIP	4.07581
SLC25A40	4.07509
CNOT11	4.07333
PLCG1	4.07115
MRPL57	4.07114
ZNF367	4.06904
PA2G4	4.06752
ABCF2	4.06305
PCED1B	4.05967
DNPH1	4.05963
ACBD6	4.05953
UFSP1	4.05823
DNAAF5	4.05666
RBM12B	4.05631
PPP5C	4.05612
MRPL9	4.05538
INCENP	4.05373
PLEKHG4	4.05344
RHNO1	4.05339
BATF	4.0527
RESF1	4.05157
MED6	4.05131
RNPS1	4.05123
RCN2	4.05032
TNFAIP3	4.04922
RPL22L1	4.04798
FBXO46	4.04766
TSEN34	4.0455
ALDH16A1	4.04513
MEN1	4.04507
MYO9B	4.0445
CEP95	4.04362
LIMS1	4.04312
EXT1	4.04209
TMPRSS4	4.04136
UFD1	4.04101
ECE1	4.04071
SRM	4.04053
HGH1	4.03958
CDC34	4.03953
IFNGR2	4.03943
F2R	4.03903
TIMM8A	4.0367
ZNF761	4.03077
ILF3	4.02869
PDIA4	4.02809
PSEN1	4.02796
MTHFD2	4.02772
CPOX	4.02731
RNF149	4.0273
SKP2	4.02644
SP140L	4.02562
BAK1	4.02394
XRCC4	4.0239
EAF2	4.02262
THOC6	4.02108
FURIN	4.02065
STK26	4.01963
LSM14A	4.01904
RPAP3	4.01807
ACD	4.01746
NSFL1C	4.01585
DAZAP1	4.01481
IDH3G	4.01456
PPP3R1	4.01293
SLC43A3	4.01208
ZNF282	4.01127
QTRT2	4.00967
OCIAD2	4.00893
NMT1	4.00854
GART	4.0084
USP10	4.00778
PSMB8	4.00718
HAT1	4.00544
RITA1	4.0053
NECTIN2	4.00337
PRAG1	4.00265
MRPL48	4.00249
SIRT6	4.002
PSPC1	4.00192
PLPP2	4.00153
MMP9	3.99991
ANKRD39	3.99966
CEP83	3.99894
TRAF3	3.99886
CLDN1	3.99846
PAK1IP1	3.99738
INTS7	3.99615
CCDC138	3.9936
POR	3.99179
VPS16	3.99065
ACYP1	3.98996
TGDS	3.98995
LAMC3	3.98967
NIF3L1	3.98886
SNW1	3.98808
CEBPB	3.98776
TRAPPC1	3.98764
UBXN4	3.98737
NACC1	3.98655
PPIH	3.98636
RCC1L	3.986
KCNJ14	3.98531
GMFB	3.98443
RRP36	3.98402
MAD2L1BP	3.98355
TRMT61A	3.98343
OAZ1	3.98279
ALG6	3.98265
CCT3	3.98087
UBALD1	3.97923
PPP1R14B	3.97894
TBK1	3.9777
MEX3D	3.97669
SRPK1	3.97663
TUG1	3.97454
RPP40	3.97444
ATF5	3.97369
S100A3	3.97247
GMEB2	3.97204
MED26	3.97108
C17orf67	3.97099
TUBB4B	3.9702
CARMIL1	3.96974
HSP90AA1	3.96878
TEAD4	3.96649
COX6B2	3.96626
UBE2O	3.9637
CCDC74A	3.96361
ATXN7L2	3.96338
TPRKB	3.96279
ZNF574	3.9624
SART3	3.96189
TRAM1	3.96152
ZNF618	3.96147
ZMYND19	3.96096
DCP2	3.96032
DAXX	3.95875
USP21	3.95851
XPR1	3.95556
MOGS	3.95516
CCDC18	3.95505
SH3BP1	3.9528
UBE2D1	3.95231
TMEM216	3.95096
VAMP7	3.95032
CMTM6	3.94795
NRARP	3.94703
TCF19	3.9454
MED19	3.94503
RHEBL1	3.94474
B3GAT3	3.94459
SEPTIN9	3.94358
MRM1	3.94321
PRR5	3.94226
ABCC4	3.94059
DCK	3.93915
ALKBH4	3.93866
TRMT112	3.93813
NMB	3.93785
PNO1	3.93782
NDUFS6	3.93779
GNL2	3.93714
PFDN6	3.93539
EML4	3.93534
ERGIC3	3.93493
TACO1	3.93363
DPY30	3.93314
UBA6	3.93259
ATAD3B	3.93229
INPP5E	3.93227
RSKR	3.93212
LYPLA1	3.93185
CCT5	3.93069
PPP1CA	3.92938
GPR180	3.92908
RBM10	3.92902
NIP7	3.92862
B3GNT5	3.9278
HEATR1	3.92732
ZNF280C	3.92692
PRKDC	3.92658
KCTD5	3.92649
KHSRP	3.92582
CDK9	3.92554
LSG1	3.92515
FXYD5	3.92372
CDKN2A	3.92347
NAGS	3.92298
CARD19	3.92225
BARD1	3.92225
SUPT7L	3.92211
PSMA6	3.92004
NUDT5	3.9188
RNF44	3.91809
DEK	3.91658
PQBP1	3.91579
DHX33	3.91438
SUPT20H	3.9137
AAAS	3.91345
SKA2	3.91281
EHD4	3.91268
RPRD1B	3.91266
PITPNM1	3.91064
RPS26	3.9106
AREG	3.90761
MIX23	3.90753
MSANTD3	3.90646
SUMO2	3.90158
EFNB1	3.90036
ARPC5L	3.89989
BAZ1B	3.8998
POLRMT	3.8994
MALSU1	3.89916
FOXK2	3.89843
LACTB2	3.89336
TUBA1C	3.89332
ACHE	3.89213
PIM3	3.89168
ZC3H18	3.88845
MTG2	3.88826
GTF2E1	3.88818
ENTPD6	3.88759
CCT6A	3.88755
COCH	3.88746
PTPRE	3.88736
DOLK	3.88564
SSBP1	3.88544
SYNGR2	3.88414
CAPZA1	3.88414
MRPL52	3.88326
SLFN11	3.88323
NT5C3A	3.88316
SLC43A2	3.88228
STRIP2	3.88215
C21orf58	3.88159
MYEOV	3.88119
NAA40	3.87999
NAA15	3.87913
ZNF107	3.87578
PPIB	3.87533
COL7A1	3.87354
ATP6AP1	3.87353
C17orf100	3.87214
WRNIP1	3.87168
OTUB1	3.8695
GRB2	3.86852
ANP32E	3.86824
NUP205	3.86822
CHD4	3.86786
DGKZ	3.86742
TRMT10C	3.86674
POLR2K	3.86654
FKBP3	3.86557
ZFP64	3.86523
MCUR1	3.86479
PTPN1	3.8629
NUP35	3.86252
SNAPC1	3.86226
SOX9	3.86165
ABITRAM	3.86153
ERVMER34-1	3.86058
FAM89A	3.85965
MRE11	3.85732
PAWR	3.8562
EFNA4	3.85578
TPST2	3.85379
NUP58	3.85115
PRPF3	3.84965
PIGA	3.8491
IER2	3.84812
ITPA	3.84766
RHBDF2	3.84691
CDC42EP4	3.84674
PPT1	3.84646
RAB8A	3.84444
RUNX1	3.84336
TRA2B	3.84205
CFAP20	3.84024
SRSF10	3.83956
CSNK2B	3.83953
UBL4A	3.83932
OTX1	3.83711
PSMC6	3.83695
NTHL1	3.83486
BRD4	3.83287
MBD4	3.83069
ZNF92	3.82949
VHL	3.82944
PRPF19	3.82921
PTGES	3.82904
KHDRBS1	3.82748
MIER2	3.82651
FANCC	3.82564
IRAK2	3.82563
SMG7	3.82385
USP43	3.82327
NAT9	3.82292
CLP1	3.8222
SLC28A3	3.82214
TMEM223	3.82208
TLCD1	3.82189
ELOC	3.82113
METTL26	3.82075
TMX1	3.8205
PLEKHG2	3.82005
TAF11	3.8198
TBRG4	3.81889
UBFD1	3.81736
MFSD14B	3.81647
SLC3A2	3.81216
PLA2G7	3.80974
NAE1	3.80948
KBTBD2	3.80939
HLA-A	3.80924
ZBED1	3.80884
DDX54	3.80774
CASP8	3.80757
TRAF4	3.80751
MTAP	3.8056
NLN	3.80484
UBA1	3.80472
POP5	3.80328
U2SURP	3.80304
RNF138	3.80293
ARHGDIA	3.80174
NDE1	3.80161
WDR54	3.80122
NANP	3.79899
SUPT16H	3.79823
FAM110A	3.79657
HSPA5	3.79648
SPATA2	3.79509
MED25	3.79445
NCLN	3.79439
DDX10	3.79419
MOSPD2	3.79401
CNNM1	3.79218
SAP130	3.79189
CNTROB	3.79102
CORO2A	3.79086
CSNK2A1	3.7882
PRELID3A	3.78521
HM13	3.7848
NCOA6	3.78392
EED	3.78385
PELP1	3.78341
EXOSC8	3.78311
VMA21	3.78298
PSMB6	3.78254
SLC25A17	3.78237
LYSMD2	3.78159
ADCK5	3.77985
HAUS1	3.77925
ULBP2	3.77916
INAVA	3.77851
PISD	3.77838
SIPA1L3	3.77724
GTPBP10	3.77705
UTP25	3.77692
CLBA1	3.7768
COASY	3.77455
TRPM2	3.77345
NSUN2	3.772
MSH5	3.77192
EIF3B	3.77179
STK32C	3.77144
MRPL15	3.77092
CPSF1	3.76994
TCF20	3.76953
RSRC1	3.7677
AHR	3.76641
RCOR2	3.76445
IL4I1	3.7644
PCMTD2	3.76371
DERL1	3.76191
TCF7L2	3.76156
ERG28	3.76131
HTRA2	3.7605
NCAPH2	3.76037
NR2C1	3.76034
ALG1L	3.76027
SPAG4	3.76011
LSM5	3.76007
C18orf54	3.75894
TIPIN	3.75881
CEP131	3.75657
PCGF2	3.75605
ZNF281	3.75595
NLRC5	3.75582
PILRB	3.75484
JUP	3.75433
PRRC2C	3.7542
RBMX2	3.75387
KIF2A	3.75259
STAU1	3.75255
YY1	3.75242
PTBP3	3.74918
SELENOF	3.74898
TNFRSF9	3.74815
CCDC14	3.74779
YWHAB	3.74776
ANXA2R	3.74729
SNU13	3.74628
RRS1	3.74607
TRIR	3.74562
LRP8	3.74512
TMEM243	3.74481
PGP	3.74472
UBE2N	3.74455
HS2ST1	3.74385
H4C5	3.74382
ANAPC1	3.74306
PHF12	3.74202
NUFIP1	3.74179
SEC61B	3.74134
DHX8	3.74119
SLC25A15	3.74105
CARM1	3.74036
ORAI1	3.74008
LSM14B	3.73926
CTU1	3.73906
PARL	3.73883
MSTO1	3.73788
H3-3B	3.73596
DPY19L1	3.73562
WDR43	3.7355
STK11IP	3.73536
CD58	3.73523
STARD3	3.73447
NAT14	3.73255
ADAM17	3.7319
LTV1	3.73154
STK35	3.73117
BLMH	3.73039
ETV7	3.73008
CEACAM1	3.7285
GLE1	3.72768
CABLES2	3.72709
CSTF2	3.72649
SIGLEC12	3.72565
ARF1	3.72529
ZNF488	3.72502
NPHP4	3.7247
MRPL44	3.72464
PKP4	3.72461
LY75	3.72433
EFNA1	3.72316
EIF2AK1	3.72136
IFI27	3.71986
JAG1	3.71638
CCAR1	3.71527
PTPN6	3.71526
TCF7	3.71497
GRIN2D	3.71438
GPS1	3.7138
MYO15B	3.71303
SAE1	3.71303
SYMPK	3.713
NEMP1	3.71169
EWSR1	3.71014
HGS	3.70951
AADAT	3.70923
UBE2M	3.70906
STX6	3.70859
CXCR4	3.70855
TNFRSF18	3.70738
SMCHD1	3.707
GALK1	3.70699
MOCS3	3.70529
RBMX	3.70522
WDR76	3.70436
CHORDC1	3.70404
RBM45	3.70301
SDHAF2	3.70301
HOXC13	3.70294
FDPS	3.70214
GTF2H3	3.70144
FANCM	3.70097
SFI1	3.7009
RASA2	3.70068
RBIS	3.70065
MAN1B1	3.70028
HNRNPK	3.69968
COL5A2	3.69928
SLC35C2	3.69794
AP5Z1	3.69727
MEX3A	3.69623
SERPINB9	3.696
SNX30	3.69302
SPG21	3.69138
SLC35B2	3.69104
CCDC24	3.68944
GEMIN6	3.68847
CCNL1	3.68815
PLAGL2	3.68799
SLC52A3	3.68678
PJA1	3.68657
PSMF1	3.68645
PAK2	3.686
CST1	3.68486
INIP	3.68419
COL1A1	3.68412
GRB7	3.68232
CNNM4	3.68175
SUSD3	3.68135
H4C9	3.68031
RHPN1	3.67829
PTCD1	3.67719
ZNF286A	3.67687
ZNF526	3.67553
DAP3	3.67234
ZBTB33	3.67232
CILP2	3.67124
PTGES3	3.67109
CHIC2	3.67109
FSCN1	3.67092
FIBP	3.67067
FADD	3.67011
SELENOH	3.66991
CHST2	3.66937
BCL11B	3.66896
SPAST	3.66826
ZBP1	3.66825
PARP2	3.6681
H4C11	3.66735
NPLOC4	3.66661
GORASP2	3.66519
H2BC12	3.66434
DOLPP1	3.66355
CTU2	3.66353
CLDN3	3.66313
TIMM13	3.66299
TMEM250	3.66288
C9orf78	3.66166
WDR4	3.66035
ISG20L2	3.65962
ZNF296	3.65904
RAPGEF5	3.65879
FBXO6	3.65872
COA4	3.65861
AGPS	3.65831
SPRED2	3.65803
OSTC	3.65736
ATP13A2	3.65701
P2RY6	3.65634
SNRNP70	3.65631
DHX37	3.65612
PLOD1	3.6559
PTDSS1	3.65553
RPL7L1	3.6524
USP18	3.65209
CHTOP	3.65099
TNIP2	3.65047
MAGEF1	3.64883
C1orf131	3.64829
ESPL1	3.64732
BABAM1	3.6467
H2BC5	3.64641
FASTKD5	3.64584
ASAP1	3.64518
CLIC1	3.64502
MET	3.64409
GTPBP3	3.64397
SART1	3.6431
TMEM123	3.64291
MCMBP	3.64273
RNFT2	3.64234
EEF1E1	3.64084
WDR12	3.64069
FAT1	3.64047
HMGXB4	3.63976
KHDC4	3.63906
DOCK6	3.63862
MRPL18	3.63731
UPF3B	3.63717
JOSD1	3.63696
RPS6KA4	3.63473
COPS7B	3.63449
REEP4	3.63426
ARHGAP8	3.63244
TAPBP	3.63213
DUSP12	3.63012
INHBA	3.63006
VARS1	3.62955
CCDC86	3.62918
MRPS28	3.62805
IQCB1	3.62763
ARRB2	3.62758
BRD9	3.62746
ARPC3	3.62745
SMURF1	3.62689
DUT	3.62597
HPS3	3.62578
G6PD	3.62557
GDI1	3.62468
SF3B3	3.62407
UBE2E3	3.62325
TET3	3.62269
E2F6	3.62217
HOXA13	3.62205
GTF3C4	3.6219
MRPL50	3.62182
POLR2I	3.61939
KDM3A	3.61793
ZFP69B	3.61687
APOBEC3F	3.61653
MRPL37	3.61653
TMC7	3.6164
RPE	3.61554
ZNF738	3.61411
FAM117B	3.61348
CCT8	3.61338
PDE6D	3.61188
CCDC59	3.61159
HNRNPM	3.6115
ACER3	3.61109
F12	3.61102
TAF2	3.60987
KIAA0930	3.60905
FAM111A	3.60862
PCTP	3.60783
CD247	3.60619
NUP155	3.60613
PRICKLE3	3.60561
FASTKD3	3.6052
SDF2	3.60391
UCHL3	3.60366
C16orf87	3.60339
BAIAP2L1	3.60307
SFXN4	3.60267
WDR36	3.60182
TNFSF10	3.60163
CBWD2	3.60155
METTL17	3.60124
IFIH1	3.60105
LSR	3.60089
CYBA	3.60046
TRUB2	3.59925
ATP1B3	3.59832
SDC4	3.59705
PSMG2	3.5958
ING1	3.59533
ATF6B	3.59452
NINJ1	3.59221
ZNF670	3.59189
GATC	3.59167
ZDHHC6	3.59069
HSPBAP1	3.58964
TMEM203	3.58911
TUBD1	3.58878
TNFRSF10A	3.58779
FGD6	3.58708
ZNF600	3.58624
PCIF1	3.58605
GPX1	3.58595
RRP12	3.58584
NUP160	3.58572
RPL8	3.58567
SLC39A4	3.58521
ATP6AP2	3.5847
SHISA5	3.58436
MISP	3.58259
PPP1R8	3.58146
TMEM160	3.58116
PFN1	3.58001
HNRNPAB	3.57995
NKD2	3.57948
PSME4	3.57883
GMPS	3.57847
TBP	3.57739
SERPINB5	3.5771
PPP2R3B	3.57571
AIP	3.57476
ZNF48	3.57438
TLR2	3.57378
WDFY1	3.57221
FUBP3	3.57113
NAA25	3.57095
ZNHIT1	3.57052
BAMBI	3.5693
DHX9	3.56929
RNFT1	3.5682
ARPC5	3.56806
QTRT1	3.56769
S100A10	3.56705
UNG	3.56632
PLXNA1	3.56627
RRP7A	3.56568
RAD23A	3.56475
OLFML2B	3.56457
BMP8A	3.5643
ZBTB12	3.56302
TMCO6	3.56286
XDH	3.56279
PCID2	3.5612
COMMD4	3.56092
RNF34	3.56066
SEMA4F	3.56044
ARFRP1	3.56008
CYB5B	3.55996
DHCR7	3.55592
AGER	3.55588
CCT4	3.55531
TMEM147	3.55482
PTGS2	3.55479
TTC30B	3.55429
HNRNPUL1	3.55316
PAFAH1B2	3.55284
DNASE2	3.55221
SOX12	3.55181
RAD51D	3.55062
DEDD	3.54984
GSTP1	3.54873
KLC2	3.54639
TJAP1	3.54464
FTSJ3	3.54455
PRPF31	3.54437
UNC50	3.54387
HSP90AB1	3.5431
ADPGK	3.54304
ELP5	3.54279
ZNF335	3.54234
KDM5C	3.54194
RPP25L	3.54193
EBP	3.54063
PSMD2	3.54053
TMEM39A	3.54053
PCNX3	3.53967
CAPN10	3.53874
RAD54B	3.5382
SANBR	3.53759
ZNF511	3.53751
AKIRIN2	3.53664
CMTM1	3.53653
SERPINE1	3.53481
[truncated: 11,870 more rows]

## Sheet: TCGA_HNSC_ranks
CA9	18.6983
ARTN	18.6383
GALNT2	18.5464
CD276	18.3742
COLGALT1	18.2211
SERPINH1	18.1441
MSANTD3	17.9863
INHBA	17.9298
GPRIN1	17.8789
PTHLH	17.7653
XPR1	17.7349
NETO2	17.6616
VAV2	17.512
EXT1	17.4481
GNGT1	17.2945
MFAP2	17.2894
HOMER3	17.2444
QSOX2	17.2157
PHLDB2	17.1555
C1QTNF6	17.0808
MARK1	16.9543
INF2	16.9374
GSDME	16.7707
LPCAT1	16.6202
ABL2	16.3889
MRGBP	16.3822
MYO1B	16.2747
TGFB1	16.2577
NUTF2	16.2513
GNA12	16.2479
CCM2	16.2224
PGF	16.1919
CAMK2N2	16.1799
GDI1	16.1623
PLAU	16.0742
STX1A	15.976
IMPDH1	15.9743
EIF2AK2	15.9482
AATF	15.9342
KLF7	15.9245
DCBLD1	15.9196
PSMD2	15.915
HSD17B6	15.8682
CHST11	15.8656
RNF217	15.7674
EIF5A2	15.7655
SPINDOC	15.7448
COL4A1	15.7145
SLC19A1	15.6889
YEATS2	15.6874
RTKN	15.6726
CFAP251	15.6722
STK3	15.6478
FSCN1	15.6085
ZIC2	15.5725
PARP12	15.4973
TMEM184B	15.4965
MSN	15.4863
PLOD3	15.4772
ATIC	15.4745
USB1	15.4633
NPNT	15.4386
LAMC2	15.4175
ITGA6	15.3992
MMP9	15.3682
SNAI2	15.3656
SLC3A2	15.3621
LRFN4	15.3476
SNX10	15.3456
TGFBI	15.3424
PVR	15.3381
SLC20A1	15.3097
PRIM2	15.2845
IL11	15.2802
C11orf24	15.2625
BCL2L12	15.2545
TPBG	15.2226
FOXD1	15.204
UBE2S	15.2013
DNMT3B	15.184
PTGFRN	15.1747
CHPF	15.1679
IGF2BP2	15.114
AGRN	15.1059
MORC2	15.0877
P4HA2	15.0824
DUSP9	15.0328
ENAH	14.9807
HOXC13	14.9637
TTYH3	14.9591
ELF4	14.9474
ITGA5	14.8206
ADA	14.8135
SLC26A6	14.812
RTN4R	14.8052
LOXL2	14.7793
PLXNA1	14.7788
SH2D2A	14.7698
TGFBR1	14.7615
AIM2	14.753
IPO9	14.7347
MICAL2	14.7321
COL5A1	14.7256
BLOC1S3	14.723
COL10A1	14.696
TCP11L1	14.6952
TEDC2	14.6853
C16orf74	14.6846
MYH10	14.64
MMP1	14.6306
COL4A5	14.628
COL7A1	14.6224
P3H1	14.6195
FGD6	14.6185
PPP1R18	14.6167
HOXB7	14.6132
KIF14	14.6013
E2F7	14.5971
MMP12	14.5854
GNB5	14.5758
ARFGAP1	14.5687
PDIA4	14.5447
CORO1C	14.5357
CHPF2	14.5328
TCF3	14.5242
HOXC9	14.4992
DTL	14.4789
SLC38A7	14.4499
EXO1	14.4486
DIPK1A	14.4366
LIMK1	14.4308
HOXD11	14.4259
TUBB	14.4171
CIP2A	14.3929
CDCA5	14.3889
MDC1	14.3878
DMWD	14.3834
CENPO	14.3773
RAB32	14.3747
MARVELD1	14.3686
SLC15A3	14.3582
SIAH1	14.3457
CENPL	14.338
FSTL3	14.3336
COL5A2	14.3142
FEN1	14.2937
CHST2	14.2782
CAMSAP2	14.2593
MMP14	14.2515
ADAR	14.2503
FLNA	14.2474
KIF3C	14.2203
SPRY4	14.2038
CLSPN	14.1697
PLOD1	14.1508
SERPINE1	14.1444
PTDSS1	14.1123
NCLN	14.1116
ISG15	14.1089
EXTL3	14.107
ZNF281	14.0915
IKBIP	14.087
TENM3	14.0839
PTK7	14.0658
SUMO3	14.0628
HTATIP2	14.0556
NDE1	14.0523
TRAM2	14.037
ADAM12	14.0043
LRP12	13.998
XRCC2	13.9825
LAMA3	13.9722
CDC25B	13.962
ASAP1	13.9558
SMS	13.938
ALG3	13.9066
CTSC	13.9002
EME1	13.8906
HSF1	13.8885
PRELID3A	13.864
SMG7	13.8471
SLC36A1	13.8438
HOXD10	13.8422
AUNIP	13.8386
MICAL3	13.827
GAST	13.8212
IFI6	13.8147
RNF2	13.8144
EMC1	13.7881
BMP1	13.7818
INVS	13.7805
PLEC	13.774
SOX12	13.7381
TMC7	13.7371
HJURP	13.7297
BICD1	13.7242
NCS1	13.7183
SLC52A2	13.7072
COL4A2	13.705
TMEM132A	13.6982
MMP11	13.6928
NRM	13.6688
COL13A1	13.663
ZNF282	13.6438
DSCC1	13.6208
RPS6KC1	13.6134
ANP32E	13.6079
HAUS8	13.6079
GALNS	13.6022
FST	13.5826
ACD	13.572
WDR54	13.5713
HPRT1	13.5651
TAF1A	13.56
COL12A1	13.5585
PLBD2	13.5384
CAV2	13.5317
ITGB4	13.5293
FOXM1	13.5256
SMPD4	13.5151
PROCR	13.511
CKS1B	13.5028
MYBL2	13.5022
WDHD1	13.4887
RRAS2	13.4754
ORC6	13.4494
PRNP	13.4361
PAK2	13.4088
KIF26B	13.4035
MED30	13.3921
FZD2	13.3863
PRPS1	13.3781
ALG1L	13.3775
BRAT1	13.3506
CBX2	13.3355
BMP8A	13.3349
MTFR2	13.3343
PARP1	13.3282
SMARCD1	13.3192
CCSAP	13.3098
NCBP2	13.2967
CALU	13.2793
NAV1	13.2771
CBX3	13.2729
SART1	13.2364
PMEPA1	13.234
CENPI	13.2328
CPNE8	13.2288
TRMT112	13.2098
RIPK2	13.2029
CDK9	13.1671
ZFP64	13.1588
SCAF1	13.1579
P4HA1	13.1529
SLC16A1	13.1524
OGFR	13.1327
KNSTRN	13.1324
THSD1	13.1257
WNT7B	13.1212
GANAB	13.1211
PSMC3IP	13.1139
SLC2A6	13.0816
H3C10	13.0733
GPC1	13.0671
RFC4	13.0417
MTHFD1L	13.0395
CYREN	13.0356
YIF1A	13.0102
LAMB3	13.0087
FBN2	13.0033
SRPK2	12.9985
COL5A3	12.9948
KDM1A	12.9859
ENO2	12.9842
TTPAL	12.984
IRAK1	12.9775
CDH24	12.9674
E2F1	12.9546
YTHDF1	12.9529
CDC6	12.9463
YKT6	12.9379
SPOCD1	12.9315
STC2	12.9292
NCDN	12.9284
MET	12.9245
CHRAC1	12.9202
GPR176	12.9
KIF4A	12.8857
AURKA	12.8842
EXT2	12.8804
PRR11	12.8757
PKM	12.8616
CHEK1	12.8605
GALNT18	12.854
SLC7A8	12.8527
SIN3B	12.8439
ADAMTS2	12.8322
CDK6	12.8279
IGSF8	12.8206
COL1A1	12.8169
CBX1	12.8096
VPS72	12.8094
PSMD11	12.8003
SPAG5	12.7937
CCN4	12.7845
DBF4B	12.7372
STON2	12.7365
ZNF114	12.7292
R3HDM1	12.7274
HSP90B1	12.7145
IGF1R	12.7145
GRIN2D	12.7137
FOXN2	12.7124
AARS1	12.7029
MICB	12.7026
HERC5	12.6832
SEMA4F	12.6799
MB21D2	12.6672
ARSJ	12.6629
TONSL	12.6545
YWHAH	12.6487
PFDN2	12.6362
STARD4	12.6202
HOXD9	12.6169
PKMYT1	12.6103
UBE2Z	12.6046
FBLIM1	12.599
ZNF746	12.5942
RPN1	12.5924
LSM4	12.5874
MCM2	12.5784
GJC1	12.5677
FMNL2	12.5667
FUCA2	12.5592
DVL3	12.5568
MED15	12.5464
CENPA	12.5351
NIPA1	12.5292
EIF3B	12.5237
UBXN7	12.5186
C18orf54	12.5176
ULBP3	12.5166
NEMP1	12.5041
FOXK2	12.5004
ULBP2	12.4945
GIT1	12.4859
CFL1	12.4768
BST2	12.4762
NUDCD1	12.4754
FLYWCH1	12.4747
CEP55	12.4738
LAMC1	12.4698
COL27A1	12.4482
TOP1MT	12.4177
MAP4K2	12.4137
PLOD2	12.4126
TNRC18	12.4041
AGPS	12.3981
RAD51	12.3952
KIAA0930	12.3951
SLC39A4	12.3938
H2AC8	12.392
GLA	12.3861
FKBP9	12.3681
FANCB	12.3576
DERL1	12.3571
WDR53	12.3524
TCEAL9	12.3511
TRIP13	12.3508
POGLUT2	12.3432
ZNF707	12.3354
DARS2	12.3347
MYO9B	12.3318
ITPK1	12.327
H2AC11	12.327
SAMD1	12.3247
ZNF200	12.3203
HSPA5	12.319
MOGS	12.312
CSGALNACT2	12.3038
LAMB1	12.2931
FNDC3B	12.2896
MFSD12	12.2862
IGF2R	12.2847
SENP5	12.2846
MGME1	12.283
FKBP1A	12.2815
MAP7D3	12.281
FXYD5	12.2805
AMIGO2	12.2757
SOCS1	12.271
TUG1	12.2569
MTBP	12.2499
NACC1	12.2463
CTHRC1	12.2411
ERF	12.2311
BEX3	12.2271
EFNB1	12.2262
GJA1	12.2231
POSTN	12.2228
KIF18A	12.2214
NELL2	12.2099
TOR1A	12.1972
TIMELESS	12.194
FAM89A	12.1828
TAGLN2	12.1759
ECT2	12.174
ZDHHC8	12.1731
PIEZO1	12.1661
ADAMTS12	12.1655
TBL1XR1	12.1654
GLS	12.1622
PCGF1	12.1576
CCT3	12.1559
PES1	12.1544
EN1	12.1491
BFAR	12.1406
PSMB2	12.1357
STK10	12.1285
SNAP47	12.1234
PACC1	12.1132
ZNF484	12.1091
UGGT1	12.1026
MYO5A	12.1017
FADS3	12.0987
LGALS1	12.086
PRPF4	12.0856
KIRREL1	12.0845
UBE2Q1	12.0784
STAT1	12.0782
STIP1	12.0771
TMEM104	12.0762
CKAP5	12.0735
SAC3D1	12.0703
NCAPH	12.0688
NUP62	12.0629
NXPH4	12.0542
HOXC10	12.0519
C6orf141	12.0519
HASPIN	12.05
BAZ1B	12.0474
PARN	12.0466
REXO4	12.0422
TP53I13	12.0417
CSNK1E	12.0415
GNA13	12.0404
DPY19L1	12.0321
PLD6	12.032
SLC2A1	12.0289
IFI35	12.025
CCNE1	12.0165
TMSB10	12.0129
MCM5	12.0102
AHSA1	12.0058
GNPDA1	12.0025
YY1	12.0005
TREM1	11.9994
DAPK3	11.9986
IKBKG	11.9971
SHCBP1	11.9888
DPP9	11.986
PDK1	11.9836
PANX1	11.9792
APBB2	11.9754
EIF4G1	11.9715
HMGB3	11.9622
ENTPD7	11.9619
TNFRSF12A	11.9585
KBTBD6	11.9496
KIF18B	11.9361
XYLT2	11.9323
PSMB4	11.9279
MIIP	11.9229
DCAF15	11.9226
CDCA3	11.9221
MYO10	11.9194
YDJC	11.9119
RAD54L	11.9051
PTPDC1	11.8989
ZNF777	11.898
CHTF18	11.8959
C1orf112	11.893
CHML	11.8911
AMMECR1L	11.8825
RSRC1	11.874
PARP14	11.8731
CDC27	11.873
PGK1	11.872
NMT1	11.8693
FAAP24	11.8496
FJX1	11.8465
IQCJ-SCHIP1	11.837
LRRC8C	11.8307
CYP27B1	11.807
RAD51AP1	11.8044
FKBP14	11.8019
JOSD1	11.7988
GTSE1	11.7985
SFXN3	11.797
RBM19	11.7969
EHD2	11.792
VMA21	11.7898
TENM2	11.7845
UBE2E3	11.7788
GOLIM4	11.7771
AP2M1	11.7678
ILF3	11.7601
CD109	11.7596
PRRC2A	11.7567
CLIC4	11.7557
FEZ1	11.7546
CERS5	11.7495
THOC5	11.7406
TSPAN10	11.7378
TRIO	11.726
CDKN3	11.7253
AP5Z1	11.7167
HDGF	11.7097
HROB	11.706
CENPF	11.7054
DDHD1	11.6985
NCAPD2	11.6877
NRIP3	11.6856
PPAT	11.6825
ATP6V1C1	11.6806
LRP8	11.675
UHRF1	11.6581
RAB34	11.6573
CKAP2L	11.6542
ZDHHC9	11.6509
FAP	11.6439
NCAPG2	11.6387
MAP4K4	11.6384
HSP90AB1	11.6376
TPX2	11.634
SHC1	11.6325
FANCI	11.6291
CCDC86	11.6284
FAM120A	11.6278
SMYD3	11.6272
KNTC1	11.621
ZIC5	11.6199
RHEBL1	11.617
NEFL	11.6163
BASP1	11.6095
PPP1R14B	11.6069
INPP4A	11.6068
TBCB	11.6046
CAVIN3	11.6012
CISD2	11.5984
ODF2	11.5933
XRCC3	11.5922
GPATCH2	11.5907
C20orf27	11.5878
KPNA2	11.5869
FUS	11.586
COL4A6	11.5809
SNW1	11.5748
SEPTIN11	11.5659
MMP13	11.5581
CDC45	11.5548
ATAD2	11.5532
PAFAH1B2	11.5529
DNAJB11	11.5486
ZBTB2	11.5467
UBE2T	11.5445
BOP1	11.535
SPC24	11.5316
SPRED3	11.5316
ZNF787	11.5267
ACTN1	11.5249
PLCG1	11.5244
LDHA	11.52
FZD6	11.514
C2	11.5134
IGF2BP3	11.5115
TMEM138	11.5065
MPLKIP	11.5042
PLK1	11.5034
BRMS1	11.5032
MPP3	11.4945
PXN	11.487
OSTM1	11.4861
CDCA4	11.4856
PDIA5	11.4828
SURF4	11.4665
TK1	11.4611
KIF23	11.4595
FANCA	11.456
CLPTM1L	11.4558
APLN	11.4542
PCED1B	11.4536
CACYBP	11.4527
TREM2	11.4524
TAF5L	11.452
DLGAP4	11.4499
ADAMTS7	11.4483
GLG1	11.4442
CDK4	11.4411
PTPN1	11.4313
CSE1L	11.4278
ABCF1	11.4263
FAM111A	11.4254
THBS2	11.4242
HMGA2	11.4239
PTK2	11.4223
TBC1D10B	11.4112
AAK1	11.4084
PSMD3	11.4048
RANBP1	11.3977
GLO1	11.3955
RGS19	11.3951
TBRG4	11.3889
POT1	11.3838
PLA2G7	11.377
ACLY	11.3766
CTNNBL1	11.3706
RC3H2	11.3661
PDLIM7	11.363
CKAP4	11.362
AP1M1	11.3538
ENOX2	11.3455
WIZ	11.3392
TOX2	11.3343
IQGAP3	11.3271
PRKCSH	11.3268
ENTR1	11.326
LY6K	11.3248
SMOX	11.3242
MED10	11.3203
GABPB1	11.3171
PTPN12	11.3108
SKA2	11.3092
FUBP3	11.3087
GNB1	11.3033
MAD2L2	11.3022
SCYL1	11.3013
PPT1	11.3003
MTG2	11.2985
DHX36	11.2983
ADAMTS14	11.2966
CCT5	11.2884
SPG21	11.2854
PCSK9	11.2819
PTPRK	11.2806
TMEM63B	11.2764
NABP2	11.2757
RNASE10	11.2746
LCLAT1	11.274
HMGXB3	11.2733
MMS22L	11.2729
POFUT1	11.2706
SRGAP2	11.2566
NELFB	11.2558
BCAR1	11.2556
TROAP	11.2488
SUGCT	11.2389
NRG1	11.2379
SNAPC1	11.2363
MFSD10	11.2332
BUB1	11.2286
ZC3H3	11.2282
DENND1A	11.2262
SNF8	11.2233
TGS1	11.2227
MINPP1	11.2218
EFTUD2	11.2204
MYH9	11.2204
ARID3A	11.2145
SLC11A1	11.2123
SP140L	11.2115
MTHFD2	11.209
EEF1AKMT4	11.2083
KIF2C	11.207
H4C9	11.1968
GMPS	11.1923
ZNFX1	11.1901
CPSF3	11.1894
ITGB1BP1	11.1892
INTS1	11.1877
RMI2	11.1867
MPV17L2	11.1855
CALM3	11.1845
MED22	11.1826
RUVBL1	11.1825
P3H4	11.1786
SAE1	11.1761
ISG20L2	11.1725
DPM2	11.1678
SAAL1	11.1636
RAB7A	11.1619
UBE2C	11.1576
JAG1	11.1552
HLA-A	11.1548
NUP155	11.1515
SSRP1	11.1503
TNFAIP1	11.1475
SP100	11.1458
PPP1R9B	11.1403
TCFL5	11.1364
CAV1	11.13
EMC8	11.1217
GTF2E1	11.1206
CENPN	11.1055
RAD21	11.1049
TNC	11.1024
TBC1D31	11.0941
TCEA1	11.0939
WDR75	11.0899
KHDC1	11.0867
LASP1	11.0805
SNRPB	11.0782
DYNC1H1	11.0747
MFHAS1	11.0702
ERH	11.0669
C16orf87	11.0531
TEDC1	11.0527
PSMD4	11.0498
SPATS2	11.0495
METTL26	11.0436
ITGA3	11.0376
C4orf48	11.0353
SF3B2	11.0278
PSMB7	11.0275
SEC61A1	11.0222
CMTR1	11.0204
ZNF609	11.0115
NSD2	11.0072
CERCAM	11.0069
EOLA2	11.004
BIRC5	11.0011
WDR5	11.0001
CCT7	10.9998
PPM1G	10.9984
MOB3A	10.9966
TACC3	10.9938
DCBLD2	10.9934
HNRNPU	10.9887
ZNF526	10.9845
PSMF1	10.9795
CBLB	10.9774
KLHL5	10.9756
BOLA3	10.9742
CD44	10.9728
KHSRP	10.9711
CLSTN1	10.9704
PRKDC	10.966
BRD4	10.96
SCRN1	10.954
SCNM1	10.9532
COL3A1	10.9515
MCM7	10.9512
SND1	10.9494
CIZ1	10.9488
ACTL6A	10.948
CRKL	10.9439
SUPT16H	10.9421
AMZ2	10.9392
PLAUR	10.936
ADAM17	10.9338
TOR1B	10.926
ZNF469	10.9211
ANP32B	10.9166
SENP2	10.9152
USP18	10.9151
HSPD1	10.915
SPP1	10.914
FPGS	10.9136
HCFC1	10.9134
CACTIN	10.9123
CHST3	10.9101
SNRPA1	10.9092
ESS2	10.9092
HLA-C	10.909
SHOX2	10.9076
DESI2	10.8998
RBCK1	10.8923
TBL2	10.8911
KRBA1	10.8901
PRCC	10.8857
SLC25A17	10.8825
MRTFA	10.8808
NRP2	10.8788
MAP3K11	10.8766
AP1S1	10.8761
CEP131	10.8671
PCLAF	10.8664
FAM91A1	10.8658
SHMT2	10.8652
POU2F1	10.8591
TCOF1	10.8574
PYCR2	10.8573
BRCA1	10.8535
UFD1	10.8478
RAG1	10.84
SCG5	10.8392
GPX8	10.8362
PCNX2	10.836
GINS2	10.8311
ZNF280C	10.8305
SLC6A8	10.8277
PDCD5	10.8268
CDK18	10.823
SAMD4B	10.822
RAB31	10.8217
PFN1	10.8215
C12orf75	10.8201
FOXK1	10.82
NDOR1	10.8165
CMSS1	10.8131
MAPRE1	10.8101
AKT1	10.8089
RNF187	10.8058
DEPDC1B	10.8042
MAZ	10.8034
SETD1A	10.7989
CBX8	10.7988
ZNF319	10.7923
H1-10	10.7897
NUDT1	10.7884
SOGA1	10.7869
NEK2	10.7835
H2BC12	10.7829
OCIAD2	10.7817
SET	10.7791
ADRM1	10.7761
CCNQ	10.7735
CPNE1	10.7734
DDX11	10.7728
ATP2C1	10.7726
DTYMK	10.7711
FMNL3	10.77
SMG5	10.7677
STAT2	10.7563
CKAP2	10.7563
LGALS3BP	10.7559
ZNRD2	10.7547
PEDS1	10.752
TOP3A	10.7479
MTFR1	10.747
TNFAIP8L1	10.7423
YWHAG	10.7409
PAICS	10.7395
CRTC2	10.739
CHST15	10.7354
MYPOP	10.7301
CHAF1A	10.73
SLC44A1	10.7288
H2AC13	10.7283
PAQR4	10.7236
CERS2	10.721
MEX3D	10.7195
VAC14	10.7109
DNA2	10.7099
MSH6	10.684
CMIP	10.6813
PCYT1A	10.6806
RAB11FIP5	10.6759
CDCA8	10.6652
TEAD2	10.6637
PDPN	10.6606
RAVER1	10.6574
SLC10A3	10.6538
FAM189B	10.6517
RHOC	10.6488
NSUN5	10.6466
TMEM209	10.6395
EPOR	10.6395
CDT1	10.6385
FBXO5	10.6365
SLX4IP	10.6336
MRPL17	10.6199
RNPS1	10.6191
KDM5B	10.6188
SUPT3H	10.6186
RCCD1	10.6154
DDX27	10.6149
PELO	10.6107
SPARC	10.6058
ITPR3	10.5967
ORC1	10.5959
PHF5A	10.5951
ADGRE2	10.5885
YIF1B	10.5878
KRI1	10.5875
NOMO1	10.5831
LRRC58	10.5827
NAT14	10.581
OAS3	10.5797
NEDD1	10.5782
UBE2L6	10.5769
ADAMTSL2	10.5755
PSMA7	10.5753
TNFRSF4	10.5743
MEN1	10.5732
RFC5	10.571
CGAS	10.5699
ZNF697	10.5651
BANF1	10.5646
DEK	10.5594
KTI12	10.559
B3GNT4	10.5589
LTBP1	10.5583
UCN2	10.5571
TFG	10.5502
LSR	10.5404
UBE2O	10.5187
METTL5	10.5181
XPO6	10.5181
KLC2	10.5128
HSP90AA1	10.5124
MIEF1	10.5103
TMTC3	10.5101
HS1BP3	10.5055
FIBP	10.5026
APBA2	10.5021
KPNB1	10.5017
RFWD3	10.493
FBXO45	10.4917
CYRIB	10.49
TNFRSF10B	10.4893
ZNF532	10.4887
POLR1G	10.4845
MTMR2	10.4843
DNMT1	10.4806
ADAM8	10.4672
FADD	10.4592
FN1	10.4518
LMNB2	10.4463
DGUOK	10.4454
LAPTM4B	10.4405
ARHGEF1	10.4391
PCNX3	10.4296
TM2D2	10.429
DHX33	10.4194
BUB3	10.4169
MMP3	10.4157
MARK4	10.4157
GCC1	10.4131
ARF1	10.4122
COL11A1	10.4113
GPR153	10.41
UPF1	10.4098
ATXN2L	10.4085
PIP4K2C	10.4062
LSM5	10.4049
CNOT3	10.4036
TXNDC12	10.4009
FBXL6	10.3955
MCM4	10.3954
TLK1	10.395
ORC3	10.3948
CELSR3	10.3914
XPO5	10.3885
ACVR1	10.3845
ABCF3	10.3779
PDE7A	10.3771
PPP2R2D	10.3759
TOPBP1	10.3751
CALR	10.37
ZDHHC18	10.3682
TAF2	10.3618
ANGPT2	10.36
ANXA5	10.3587
RPA3	10.3563
RELT	10.3549
GOLT1B	10.3523
SNRPC	10.3472
NID1	10.3399
CEP97	10.3398
SKA1	10.3344
B4GALT2	10.3334
R3HCC1L	10.3314
CCNB2	10.3296
VIRMA	10.3215
NEMP2	10.3211
MTA1	10.3192
ERCC6L	10.319
STX2	10.3173
C17orf67	10.3098
AAR2	10.3095
VCPIP1	10.3075
SMTN	10.3062
COTL1	10.3048
GATAD2A	10.3028
H2BC5	10.2986
KIF16B	10.2932
GMFB	10.2913
USP39	10.2895
HDGFL2	10.2883
DCLRE1B	10.2779
MARK3	10.2761
RAC2	10.2747
PLPPR2	10.2728
SLC38A1	10.2725
EPSTI1	10.2708
CTSV	10.27
ADAM10	10.2688
NTAQ1	10.2646
LRRC59	10.2629
SSB	10.2535
CDR2L	10.2527
PSMD14	10.2453
TTI1	10.2452
URGCP	10.2433
RAB23	10.2375
NDC80	10.2367
MAD2L1	10.2355
B3GAT3	10.2279
CIBAR1	10.2277
RRS1	10.2273
ACP5	10.2271
GNPNAT1	10.2262
KXD1	10.2262
MSTO1	10.2244
POLR2D	10.2243
CAD	10.224
MELK	10.2236
CTPS1	10.2204
HAT1	10.2181
GINS1	10.2155
PSMB5	10.2152
ATP2B1	10.2108
SNRPE	10.2102
COL1A2	10.2076
NCF2	10.2075
ARHGAP11A	10.2074
KDELR2	10.2055
LIN9	10.205
RRP36	10.2036
SLC39A10	10.2017
TJAP1	10.1995
SYMPK	10.1994
SFR1	10.198
STIL	10.1931
NUF2	10.1919
EPHB4	10.1882
GPN1	10.1878
UBE2H	10.1878
CDK12	10.1874
ZNF318	10.1853
TMEM185B	10.1787
HOXA1	10.1752
ANLN	10.1725
SKIL	10.1692
SCAMP3	10.1671
TNK2	10.1665
TRIB3	10.166
KDM1B	10.1635
SEPTIN9	10.1614
ESM1	10.1614
IRF3	10.1597
RPTOR	10.1558
LRRC3	10.1525
HTRA2	10.1522
RSAD2	10.1522
AGO2	10.1514
SUPT6H	10.1454
PDCD1LG2	10.1445
LAMA5	10.1444
GMEB2	10.1402
ASPM	10.1386
RBMX2	10.138
NAGS	10.1374
BAX	10.1337
UBE2L3	10.1292
POLD1	10.1278
COL16A1	10.1275
TRIM11	10.1268
ABCD1	10.1264
HLA-B	10.1263
PYGL	10.1251
INTS8	10.1247
SMUG1	10.1229
MAN1B1	10.1227
APP	10.1204
MRPL47	10.1191
RAB5C	10.1185
CENPE	10.1161
HEATR6	10.1105
ACBD6	10.1091
POM121C	10.1019
SLC66A1	10.1
PITPNM2	10.0882
TRIT1	10.0876
RHBDD3	10.085
HOXC4	10.0849
MCM8	10.0805
DOCK5	10.0804
HIP1	10.0803
EIF1AD	10.0802
WDCP	10.0791
ACOT7	10.0749
DCTN1	10.0712
CCNF	10.0692
FAM219A	10.0665
DTX3L	10.0616
IFI27	10.0609
PDIA3	10.0591
AGTRAP	10.0577
ANKLE2	10.0549
BUB1B	10.0543
DDX60L	10.051
ZBTB11	10.0495
HIF1A	10.049
KRT17	10.0469
AHR	10.0468
TM4SF19	10.0454
RBM28	10.0426
TMEM161A	10.0426
CDCA2	10.0418
COL6A3	10.0378
POLQ	10.032
IGSF3	10.0279
PIMREG	10.0277
STK17A	10.0243
MAP3K7	10.0236
SKIV2L	10.0192
BRCA2	10.0185
MNAT1	10.0181
MCM10	10.018
PIAS4	10.0158
ACVR1C	10.0143
COL6A1	10.0141
CSF2	10.0079
AXIN1	10.0067
NONO	10.0037
E2F4	9.99835
ZKSCAN5	9.99734
IGFBP7	9.99644
LRRC8D	9.99363
UXS1	9.99022
ZDHHC24	9.98949
CDK2	9.98609
MRPL36	9.98202
F11R	9.98157
AURKB	9.97936
LSM14B	9.97862
GNAI1	9.97525
RPA1	9.97355
GSK3A	9.96974
NCAPG	9.96924
H2BC9	9.96654
ZNF696	9.96548
KIF22	9.96395
HELZ2	9.95947
FUBP1	9.95627
PAK1	9.95613
EIF2AK4	9.95472
C4orf46	9.95186
DENR	9.94951
FN3KRP	9.94877
NOL7	9.94817
GON4L	9.94509
TAPBP	9.94469
FERMT1	9.94454
TFRC	9.94412
GLI3	9.94132
DHX16	9.94018
RIC8A	9.93825
IL24	9.93764
ATP13A3	9.93525
PTPN14	9.93421
HYCC1	9.93231
FANCC	9.93147
EXOSC2	9.93
ESYT1	9.9296
MED27	9.92899
TSPAN9	9.92876
SEC23A	9.92693
CCT4	9.92633
PIK3CD	9.926
CEP72	9.92364
C1QL1	9.92346
NVL	9.92021
NXN	9.9187
TIMMDC1	9.91557
MPZL1	9.9152
KIAA2013	9.91174
DDX54	9.90953
CCDC9	9.90947
TPST2	9.90927
RCC2	9.90917
LMF2	9.89783
CABLES2	9.89668
PATL1	9.88394
DUSP14	9.88241
DLGAP5	9.87965
VASP	9.87609
ZNF335	9.87354
DDR1	9.8702
DDX24	9.8697
SMARCB1	9.86449
NSUN2	9.85951
ELP1	9.85854
MTDH	9.85802
PPIB	9.8543
GMNN	9.85393
KNL1	9.85265
SMURF2	9.84923
LSM12	9.847
NID2	9.84468
STEEP1	9.84416
ERVMER34-1	9.84324
CHORDC1	9.84262
SLC7A6OS	9.84135
MRPL9	9.84017
FOXF2	9.83826
IFI16	9.83673
UHMK1	9.83656
MCM6	9.83568
SMYD2	9.83247
FLAD1	9.83207
LMBR1	9.8309
SLC7A6	9.83055
DDA1	9.8263
CDC25C	9.82517
FCHSD2	9.82239
POLR2G	9.82182
TPI1	9.81953
LPGAT1	9.81519
DOLK	9.81046
ZNF408	9.80701
SLC25A44	9.80452
MORF4L2	9.80308
OTULIN	9.79906
TYMP	9.79803
MASTL	9.79459
SEM1	9.79446
SAFB	9.79286
PWP1	9.79068
FCGR2A	9.78444
AUP1	9.7811
RGS3	9.77965
BYSL	9.77954
GOPC	9.77862
GATC	9.77726
CNPY3	9.77684
DCAF13	9.77637
FBXO7	9.77558
SMC2	9.7739
MBOAT7	9.76337
DLX1	9.75813
PDAP1	9.75667
MTERF3	9.75637
SHISAL1	9.75384
ADCY3	9.7522
RFC3	9.75156
LAGE3	9.7512
TLK2	9.75074
ADPGK	9.75018
F8A1	9.74476
SENP1	9.74463
ACOT9	9.74453
BID	9.7432
USP31	9.74289
MKI67	9.74021
STAU1	9.7382
USF1	9.73717
POMT2	9.73067
RFC2	9.73035
CDC20	9.72703
LOXL3	9.72114
ZNF668	9.72064
PYGO2	9.71856
PSMD5	9.71691
RBMS1	9.71006
CHST7	9.71
XXYLT1	9.7082
SDK2	9.70811
SLC7A5	9.70785
PRPF3	9.70683
SKP2	9.70504
PRDM11	9.70398
SGPP1	9.69897
DAGLB	9.69783
SF3B4	9.6968
SLC4A3	9.69537
MAP3K21	9.69069
SLC35B2	9.68915
CEMIP2	9.68671
ELAVL1	9.68616
CAMKK2	9.68169
CPSF1	9.67867
HPS3	9.67806
SLC5A3	9.67732
UBAP2L	9.67466
RNF220	9.67461
PRELID2	9.67393
HEATR1	9.67166
COA6	9.67056
NTMT1	9.66924
SPHK1	9.66138
TIMM17A	9.6598
TNFSF4	9.65803
ULK1	9.65597
CEP170	9.65096
FOXS1	9.65095
MKNK1	9.64923
ZNF623	9.64746
POP7	9.64732
KIFAP3	9.64696
NRBF2	9.64636
CUX1	9.64625
DAXX	9.64278
PIGS	9.64117
CAVIN1	9.63022
PDGFA	9.62879
TMEM250	9.6273
PTGES3	9.62033
FKBP1C	9.61889
TES	9.61817
DEDD	9.61484
CCL11	9.61444
INTS13	9.61182
SOCS4	9.61166
B4GALT3	9.61032
CNIH4	9.60878
MIB1	9.60808
KLHL42	9.60793
TMCC1	9.60725
RPN2	9.60029
TBPL1	9.5959
TRMT61A	9.59479
DPF2	9.5912
DDX56	9.58708
ZNF622	9.58671
RCN3	9.5864
G2E3	9.58382
GNAI2	9.58317
BLACAT1	9.58053
SLAMF9	9.58016
C9orf78	9.57549
RIF1	9.56612
FKBP10	9.56256
SLC1A5	9.55611
ERAL1	9.5537
GRINA	9.55055
ASF1B	9.54989
ZBTB9	9.54946
PUF60	9.54869
RECQL	9.54292
NUP85	9.53554
CHN1	9.53467
L3HYPDH	9.53385
LEMD2	9.53256
SMIM13	9.52778
PGP	9.5251
POLR2H	9.52493
ATAD5	9.52409
DPP3	9.52182
COPG1	9.5217
SIVA1	9.51952
CLEC11A	9.51581
TARS1	9.51433
DSE	9.51313
CTU1	9.51246
RAN	9.50462
CEP164	9.50444
MMP10	9.5024
TRIM27	9.50237
ILRUN	9.50231
DNASE2	9.49861
ARPC1A	9.49758
MTX1	9.49715
TTK	9.49603
SGO2	9.49447
ANP32A	9.49417
SUPT7L	9.49354
WARS1	9.49174
RBBP5	9.48861
ZNF639	9.48623
ITGB5	9.48542
DAP3	9.48454
SEMA7A	9.47854
EXOSC4	9.47306
PRKD2	9.47283
TRIM28	9.47208
B3GNT9	9.47045
XRCC6	9.46966
SMURF1	9.4635
IRS1	9.46296
TAP1	9.46198
ZDHHC12	9.45999
SPAG9	9.45958
HUS1	9.45807
TMEM150B	9.45658
AIDA	9.45338
BNC1	9.45334
NFYA	9.45331
HNRNPK	9.45179
POLR1A	9.45166
SLC39A13	9.45165
AHCTF1	9.45043
HACD3	9.44955
MACF1	9.44688
IRX4	9.44566
ARL6IP1	9.44516
DIAPH3	9.44385
TMEM39A	9.44349
CDIPT	9.43795
LSG1	9.43537
KARS1	9.43312
BMS1	9.43222
CRELD2	9.43129
DDX60	9.42884
TUBG1	9.42579
ARMC1	9.42209
ZC3H18	9.41963
PSMB1	9.41955
RBP1	9.41655
NLK	9.41545
ZFP41	9.41338
NCSTN	9.41257
TSN	9.40947
CELF1	9.40804
CNGB1	9.40756
NOL10	9.4043
HLA-F	9.39787
USP10	9.39422
SMYD5	9.39411
PXDN	9.39356
NCBP1	9.39052
FKTN	9.38954
LIMS1	9.38816
TSHZ3	9.3857
BSG	9.38467
TMED8	9.38306
SHFL	9.3792
SIPA1L3	9.37606
FCF1	9.37569
NUP107	9.37118
PPP1R14C	9.36479
SULF1	9.36408
LPAR2	9.35421
NUP205	9.35205
FANCE	9.35195
PSMB3	9.35181
ACTRT3	9.35085
TRIM59	9.35032
BEND6	9.34929
TPP1	9.3488
HSPBAP1	9.34432
BANP	9.34395
FBXO41	9.33396
SLC4A1AP	9.33202
SP110	9.32955
PHF19	9.32798
U2SURP	9.3211
MMP17	9.31934
IL17RA	9.31766
HAUS2	9.31464
XPO1	9.31034
ZFP91	9.30845
PLS3	9.30758
DHX37	9.30648
RABEPK	9.30446
MED20	9.30262
POMK	9.30248
TP63	9.30231
AP2B1	9.29366
RBM15	9.29287
CBL	9.29212
WNT2	9.29071
OAS2	9.28634
PRRC2B	9.28458
SPIN1	9.28318
BGN	9.2818
LTBR	9.27916
ERFE	9.27828
CDCA7L	9.27776
PHF14	9.27678
MRPL13	9.27274
ZNF146	9.27181
MAP2K7	9.27141
KCNK1	9.26926
DDX55	9.26866
TUBA1B	9.25969
RNF34	9.25159
HNRNPA2B1	9.24769
PFDN4	9.24404
PYCR3	9.24331
RBM17	9.24302
OASL	9.24143
MEA1	9.23471
TANC2	9.23352
ADH5	9.23251
PREP	9.22998
RAI14	9.22901
PCNX1	9.22113
ITPRID2	9.21912
PSMG3	9.21611
PML	9.21482
NCL	9.21108
HAP1	9.2089
YWHAQ	9.20688
GNLY	9.20632
GRB2	9.20586
APOBEC3B	9.20281
DHX9	9.20261
EIF2AK1	9.20191
NELFCD	9.20049
DIP2B	9.19839
POLE4	9.19788
TULP4	9.1951
PCDH17	9.19386
CSNK2A2	9.19044
GPNMB	9.18999
STPG1	9.18966
CDC73	9.18903
NIFK	9.1861
UAP1L1	9.18486
S100PBP	9.18089
BAIAP2L1	9.17631
BRD2	9.17474
CHD4	9.1725
CCDC88A	9.17148
MAP3K2	9.16794
JAG2	9.16691
RCE1	9.16677
ELOC	9.16646
EWSR1	9.16564
FZR1	9.16487
C7orf50	9.16312
GSK3B	9.15937
ARHGEF39	9.15149
UBE2Q2	9.15106
BRD9	9.15081
ZFAND3	9.14805
MYO1C	9.14713
PTMS	9.14677
PIK3CA	9.1414
IER5L	9.13616
DDX18	9.13323
C1orf131	9.13105
PDZD11	9.13095
ATP6AP1	9.12882
TEX10	9.12426
TPST1	9.11319
PDIA6	9.11256
TMEM177	9.11093
ATP11C	9.1109
LIN52	9.10996
UBQLN1	9.10758
RPUSD1	9.09609
SAP130	9.09513
STT3A	9.09212
ROCK1	9.08375
RAD51D	9.08239
SLC25A1	9.08186
GPR4	9.07567
STK4	9.06677
NEU1	9.06408
STAG2	9.06385
HNRNPC	9.06295
ZNF317	9.06155
LAMP5	9.06088
PSMD12	9.05765
GPR180	9.057
DNAH17	9.05538
WASHC5	9.05424
INTS7	9.04834
SMARCA5	9.04689
PLEKHA8	9.04642
C1orf74	9.04368
CYB5B	9.04326
POLR2K	9.0403
HMCES	9.04013
CDV3	9.03558
LARGE2	9.03386
PTPN9	9.03375
FKRP	9.03263
PPIL1	9.02778
MICA	9.02655
CASP8	9.02535
SUPT5H	9.01894
RAE1	9.01874
TLE1	9.01478
TOP2A	9.01356
LONP1	9.01314
ITGA1	9.01232
BAK1	9.00905
HOXD8	9.00651
CABIN1	9.00275
CARD19	9.00036
SH2D5	8.99942
VEGFA	8.99868
MAPKAP1	8.99588
MUS81	8.98698
DSN1	8.98273
DKC1	8.9781
RBM42	8.9764
LRCH3	8.97294
ZCCHC3	8.97246
RDH16	8.96976
GPR161	8.96855
LZTR1	8.96755
ASPHD2	8.9674
C1orf216	8.96625
PEX26	8.96544
OSBPL3	8.96322
QTRT2	8.9621
SHARPIN	8.95613
PTBP1	8.95521
DRG1	8.95241
STMN1	8.95215
USP14	8.94775
NPHP4	8.94349
SPOPL	8.94081
SLC1A4	8.93434
LY6E	8.93342
NTM	8.92991
ANKRD13B	8.92558
CELSR1	8.92491
PLXND1	8.91894
POM121	8.91889
SFXN1	8.91868
CNNM2	8.91808
IVNS1ABP	8.91689
PSMA4	8.91633
FAT1	8.91528
E2F3	8.91499
MICAL1	8.91402
ZWILCH	8.91328
COMMD4	8.9102
SIGMAR1	8.9101
MESD	8.905
C14orf119	8.89906
MPV17	8.89583
LACTB	8.89273
C8orf33	8.88968
SLC39A6	8.88944
NAXE	8.88879
ZDHHC16	8.88734
POLE	8.88716
AJUBA	8.88468
EEFSEC	8.88135
NIN	8.88
CDR2	8.87749
CDK1	8.87449
ANKRD50	8.87235
C9orf64	8.87011
TTC31	8.86899
GPR89A	8.86846
RBM45	8.86224
VEZT	8.86215
ELL	8.86178
UBL4A	8.86108
STX6	8.8563
FBRSL1	8.85568
LRRC42	8.85479
SPATA5	8.84937
SLC12A4	8.84579
SDF4	8.84555
GRK3	8.84416
SNRNP200	8.84404
EIF5B	8.8425
SNX5	8.8401
HMMR	8.83757
ID3	8.83697
HSPA13	8.83658
PLK4	8.83117
ZSWIM1	8.82987
GINS4	8.82813
FCGR3A	8.82801
SMC6	8.8252
NBPF9	8.82486
ATP1B3	8.82161
TNPO2	8.8187
DDIAS	8.81743
PCGF2	8.8156
IMP4	8.81546
SNRNP70	8.81387
HPCAL1	8.81193
ETS1	8.80849
MMD	8.80594
GEMIN2	8.80219
MRPS12	8.80192
PSRC1	8.80048
GATAD2B	8.80019
COL6A2	8.79589
EDDM13	8.79306
TTF1	8.79151
KREMEN2	8.79083
TMEM203	8.79056
GNB1L	8.78861
MRPS23	8.78281
LAS1L	8.7815
FADS1	8.78041
ABCC10	8.77768
CEP89	8.77633
WRAP53	8.77631
OIP5	8.77605
ZGRF1	8.77584
SLC4A2	8.77496
VRK1	8.77475
C10orf88	8.77317
TMUB1	8.77303
CHSY3	8.77289
EPHB2	8.76908
FTSJ1	8.769
CD2BP2	8.76742
CASK	8.76688
GSDMD	8.76615
NF1	8.76543
DROSHA	8.76377
TYK2	8.76243
GLMP	8.75768
RIN2	8.75625
PUS1	8.75622
SLC35B4	8.75604
ZNF598	8.75444
BCL7A	8.75386
GAS2L1	8.75292
ICE1	8.75225
SHKBP1	8.75008
PAPOLG	8.74997
UMPS	8.74949
PSMD10	8.74788
ERP44	8.74668
DCAF17	8.74618
YARS1	8.74288
TM9SF1	8.74144
B4GALNT1	8.73671
ZNF574	8.73519
SUMO2	8.73392
RECQL4	8.73157
NUDC	8.72688
CIT	8.72639
BRF1	8.72204
GTPBP4	8.72027
SASS6	8.71867
OTUB1	8.71382
FTSJ3	8.71315
PFKP	8.70985
NOCT	8.70801
ANKRD52	8.70686
KIFC1	8.70656
RPS6KA4	8.70554
STC1	8.70504
CCNK	8.70239
TMEM81	8.70065
CDH3	8.69777
SLC38A2	8.69704
PIF1	8.69552
ELK4	8.6934
DSG2	8.69061
TYMS	8.68711
CLTC	8.68566
PSMA1	8.68552
XRCC4	8.6848
DDX19A	8.68242
ANGEL1	8.68191
TARDBP	8.67808
SLC44A5	8.67644
NLRC5	8.67644
PGM3	8.67513
MED1	8.67239
DDIT4	8.66943
ASCC3	8.66927
RAB3GAP1	8.66905
COPRS	8.66894
KPNA4	8.66738
TBC1D25	8.66457
MTCL1	8.66333
TPMT	8.66074
ST6GALNAC2	8.65939
MBD4	8.65792
TAP2	8.65759
RNF216	8.65759
SLC25A22	8.6562
JRKL	8.65563
MRPS34	8.65377
SLC2A4RG	8.65304
MANBA	8.65264
PPP2R5E	8.65215
PHB1	8.65037
SRSF4	8.6482
PPP4R4	8.64695
MMS19	8.64535
TRMT5	8.64448
TRMT6	8.64245
RTTN	8.64166
MZT1	8.63717
FBXW2	8.63619
KAT2A	8.63548
UBTF	8.63463
SUV39H1	8.62958
COMMD5	8.62916
PHF6	8.62593
TERF1	8.62214
AMPD2	8.62193
UBTD2	8.61967
ISY1	8.61678
COPZ2	8.61575
ZNF7	8.61491
TTC9C	8.61314
NUDT15	8.61211
NAT10	8.61204
TMX1	8.61115
AAAS	8.61108
CCDC142	8.61104
DGKZ	8.609
CCT6A	8.6082
SPR	8.60689
PRKAR1B	8.60532
MOB3C	8.60519
SLC25A36	8.60506
NOP56	8.60041
FMR1	8.59492
CLCN7	8.59323
SLC16A3	8.59233
NFKBIE	8.59196
RBFOX2	8.5914
PLXNB3	8.59075
F2RL1	8.58873
LMAN2L	8.58789
DONSON	8.58765
BRIX1	8.5874
SNRNP40	8.58614
CD320	8.58432
DHX57	8.57762
NCAPD3	8.57557
PIGT	8.57155
CLN6	8.57151
CFAP20	8.56932
CNTROB	8.5668
BCAP31	8.56353
SLC15A4	8.56247
PRR5L	8.56191
FAM104A	8.56099
COPA	8.55926
MRPL14	8.55904
USP42	8.55356
TMEM44	8.55222
FIP1L1	8.55203
LIMA1	8.55017
PRXL2C	8.54926
H1-4	8.54628
COL18A1	8.5445
CCDC14	8.5426
SELENOT	8.54008
GPI	8.53844
NME7	8.5381
PIP5K1A	8.53762
YBX1	8.53678
POLR2F	8.53103
TUT1	8.5304
POLE3	8.53014
F2R	8.52883
GTF3C4	8.52877
UTP25	8.52757
TNFRSF9	8.52609
CDYL2	8.52192
ATG101	8.51953
ZNF496	8.51883
POLA2	8.51586
TIPIN	8.51425
MRPL3	8.50958
SP3	8.50928
ADAT1	8.50897
PRPF31	8.50759
TMEM106C	8.50608
RAP1B	8.5035
CHERP	8.50346
FTL	8.50339
HNRNPL	8.5026
RASGEF1A	8.50063
P3H2	8.49723
MRPS2	8.49577
ITGAV	8.49524
SPC25	8.4894
IL15RA	8.4865
KHDRBS1	8.4856
RBL1	8.48488
TSR3	8.48474
KIF13A	8.48165
SMARCAL1	8.48144
LAMP2	8.48131
CLP1	8.4807
PKNOX1	8.47854
HGH1	8.47795
BORA	8.47721
BCAS4	8.4749
BMP2	8.47438
PSMC4	8.46964
HMGXB4	8.46921
ABHD15	8.46705
DBF4	8.46559
TMEM251	8.46363
AKIP1	8.46279
ASXL1	8.46261
SRM	8.46046
RACGAP1	8.45996
GTF3C3	8.45914
RBM41	8.45759
DTD1	8.45385
CTSZ	8.45206
DHX8	8.45097
NOL11	8.45067
ERCC3	8.44955
ZNF764	8.4494
DHX34	8.44731
EPN1	8.44729
TRPM2	8.44597
CLCN2	8.44583
PRR5	8.44544
PSMC3	8.44411
GTPBP3	8.4427
NSMF	8.43577
SNRPG	8.43438
UTP23	8.43413
HTR7	8.43202
AP3M2	8.43079
ATRN	8.43072
GSTO1	8.43
SF3A2	8.4299
NMI	8.42881
UTP14A	8.42833
ARMT1	8.42403
CDH11	8.41996
CYHR1	8.41821
DNPEP	8.41603
DDX41	8.4157
TMA16	8.41468
IGFL2	8.41419
CCL5	8.41295
KIFC3	8.41065
MAGOHB	8.40981
RPRD1B	8.40834
TMEM158	8.40787
UBE2V2	8.40712
SLC30A7	8.40604
PACS1	8.40549
CDK2AP2	8.40469
CMPK2	8.4046
NKRF	8.40244
SEC11A	8.40069
SMC4	8.40068
PLEK2	8.39777
PIK3R4	8.39327
TMEM230	8.39322
MPHOSPH9	8.39307
CALD1	8.39193
KDELR1	8.39172
PSMB9	8.38982
GREM1	8.38975
CNTNAP2	8.38964
RRM2	8.38328
MTRFR	8.38213
NOC4L	8.38162
KIF20A	8.3815
CCNA2	8.38132
ABCC1	8.38048
PNPT1	8.37899
APEX2	8.37833
SLC12A9	8.37784
DDOST	8.37591
TRAPPC1	8.37212
KIF11	8.36895
RELB	8.36873
DDX39A	8.36778
C19orf53	8.36587
CLPB	8.36564
DNAJC9	8.36508
ZMYND19	8.36476
XCL1	8.36286
SIRT6	8.36148
P4HA3	8.35902
PELP1	8.35887
F2RL3	8.35873
STARD3	8.35612
AGK	8.35495
TNPO3	8.35425
DDX23	8.35026
SFSWAP	8.35009
USP35	8.34913
AEN	8.34492
FLRT2	8.34447
ZNF628	8.34418
H2BC11	8.34302
LRRC15	8.34009
FAM167B	8.3365
ENO1	8.33406
HELZ	8.33076
SLX9	8.3301
GLIPR1	8.3276
SEC24D	8.32517
MYDGF	8.32455
ARPP19	8.32126
POGK	8.31785
OLFML2A	8.31284
MBD6	8.3122
WDR33	8.31105
PRPF19	8.30624
BRAP	8.3053
SENP3	8.3045
PCNA	8.30294
PSMD1	8.30225
BLM	8.29828
[truncated: 11,049 more rows]

## Sheet: TCGA_KIRC_ranks
SCARB1	36.5253
NDUFA4L2	36.3374
NOL3	36.2014
SPAG4	35.8665
CA9	34.7068
COL23A1	34.624
SAP30	34.4831
ANGPTL4	34.3368
TNFAIP6	34.2417
HILPDA	34.223
ANXA4	33.9298
EGLN3	33.5571
TMEM140	33.0261
CDKN2A	32.8455
SLC16A3	32.6447
HK2	32.5753
NETO2	32.3723
DDB2	32.1898
TREM2	32.1692
CDCA2	32.1091
VIM	31.9259
SHMT2	31.9177
VEGFA	31.8537
ZNF395	31.6911
LPCAT1	31.6653
IKBIP	31.5297
GABRD	31.349
ESM1	31.1998
P4HA1	31.1727
SEMA5B	31.0322
SLC15A4	30.6802
MYOCOS	30.5817
APOC1	30.5557
TRADD	30.4835
STC2	30.3877
FCGR3A	30.3851
SQOR	30.3674
FABP6	30.3513
EDA2R	30.2897
NNMT	30.2473
LAMA4	30.1991
HSF4	30.1869
CXCR4	30.1838
BTN3A2	30.1228
TMCC1	30.0196
SLC1A4	30.011
ST8SIA4	29.9362
PRDX4	29.9205
PPP1R3G	29.7694
INHBB	29.7592
LDHA	29.7104
ENPP3	29.6475
CAV2	29.5339
SCD	29.3833
LILRB1	29.258
TNFSF9	29.2459
ODF3B	29.2448
FBXO17	29.1842
GNLY	29.1536
ARHGAP22	29.0729
CYP2J2	29.0516
ARRB2	29.0031
KRBA1	28.9518
MLKL	28.8775
KCNE3	28.8121
HLA-F	28.7362
APOBEC3C	28.6738
ADORA3	28.6678
COLGALT1	28.6343
SIRPA	28.5201
COL5A3	28.502
DOK3	28.4957
FATE1	28.4048
HLA-A	28.3944
STAMBPL1	28.3779
HLA-B	28.3462
IGFBP3	28.3168
APBB1IP	28.087
CD300A	27.9846
TBXAS1	27.9734
PSMB8	27.9035
TNFRSF4	27.8697
TYMP	27.8449
GAL3ST4	27.7337
ARRDC2	27.7328
P4HB	27.7129
RAB42	27.6383
RNASET2	27.5931
TYMS	27.5644
FCER1G	27.5524
PYGL	27.5472
ETV7	27.5225
CSPG4	27.5085
IL2RB	27.4496
PRELID2	27.4343
BHLHE41	27.4235
SEC61G	27.3389
SDS	27.2957
DGKD	27.2682
VWF	27.1531
RHBDF2	27.1419
OLFML2A	27.1377
CD70	27.1185
C3	27.1021
ARHGAP25	27.0786
PIK3R5	27.0434
GAS2L3	27.0378
RFC2	27.0327
IGSF6	27.0066
BTN3A1	26.9889
TAPBP	26.9606
LILRB4	26.9592
ACLY	26.9589
FUT11	26.9266
TMEM91	26.884
PHKA2	26.8353
SIGLEC10	26.8046
ADAP2	26.7635
CD1D	26.7527
PSMB9	26.7171
RAB37	26.6624
SLC16A1	26.6287
HSPB8	26.6163
PDK1	26.5901
GAPDH	26.5863
TRPV2	26.5731
TPI1	26.5465
PLOD3	26.4985
CARD16	26.4865
TMSB10	26.4642
GM2A	26.3864
PRDM1	26.3075
FAM78A	26.2863
IDO1	26.2713
LAIR1	26.2262
DARS1	26.1746
P2RX7	26.1715
CDK18	26.1468
CD300LF	26.0982
C1QB	26.0978
BNIP3	26.0375
TYROBP	26.008
PLK2	25.9755
PDLIM1	25.9298
PFKFB4	25.9115
SLFN13	25.9039
P2RY1	25.8939
APOBEC3G	25.8396
NPTX2	25.8364
SIGLEC8	25.816
OSCAR	25.8024
RASD2	25.7942
ANGPT2	25.7366
SLC37A2	25.7079
GMFG	25.7037
FDXR	25.6911
ABCC3	25.688
C1QTNF6	25.6831
GJC1	25.6745
RASSF2	25.6599
C4orf47	25.6503
ADM	25.6229
ASPHD1	25.6077
TNFRSF14	25.5955
LAPTM5	25.5553
AGAP2	25.5199
PCGF1	25.5145
SH3BP2	25.5072
NFAM1	25.4799
CD40	25.4395
MYO1F	25.4381
ORAI3	25.4346
LILRB2	25.4318
HLX	25.4293
SNX33	25.424
TLR3	25.3912
SNX10	25.373
OAS1	25.3692
SPARC	25.3683
APLN	25.3625
MCAM	25.3536
SMPDL3A	25.3425
HTATIP2	25.3164
LY86	25.2767
ELMO1	25.2591
EHD2	25.24
FZD1	25.1769
LCP2	25.1742
MS4A7	25.1739
SFXN3	25.1706
FCGR2A	25.0764
LGALS9	25.0677
HSD3B7	25.062
CGREF1	25.0427
C1QC	25.0318
PRF1	24.9967
ITGAX	24.9911
DPP9	24.9866
GZMH	24.9795
PARVG	24.9792
BID	24.9668
RNF135	24.9585
HPCAL1	24.9536
CD300C	24.9442
ADAMTS7	24.9271
BARX2	24.9217
PDIA5	24.8985
C1orf162	24.8808
EBI3	24.8785
FKBP10	24.862
CLEC2B	24.8571
LAT2	24.8217
FCGR1A	24.8193
MTCP1	24.784
RIMKLA	24.776
CSF3R	24.7204
DISC1	24.7086
PROCR	24.6933
ARHGDIB	24.6775
NKG7	24.6577
RASAL3	24.6443
DLL4	24.6385
CCND1	24.5999
GTF3A	24.5975
TPP1	24.5887
PLXDC1	24.5805
STAC3	24.5751
ZC3HC1	24.5676
COL4A1	24.5528
SIGLEC9	24.5512
CAVIN3	24.5361
RGS1	24.511
PALD1	24.4983
MOB3A	24.4511
TAP1	24.4358
SRD5A3	24.422
EMP3	24.4058
ITGAM	24.3803
CD86	24.3676
GRIK3	24.3667
DEPP1	24.3471
IFI16	24.3421
RUNX3	24.3358
RNF149	24.3298
MYDGF	24.3253
PGF	24.3233
LST1	24.3158
HLA-DQB1	24.2937
PLEK	24.2841
PLIN2	24.2717
OLFML2B	24.2651
ITGB2	24.2108
TNFRSF10B	24.2075
LHFPL2	24.1495
STX4	24.1093
PLAAT3	24.1026
SPI1	24.0838
LILRB3	24.0549
PCDH17	24.0445
NCKAP1L	24.0296
MPI	23.9957
TRIB3	23.9759
ASF1B	23.9551
HCLS1	23.9424
TOP2A	23.9149
SEL1L3	23.906
SLC25A43	23.8945
SASH3	23.8936
NXPH4	23.893
JAK3	23.8819
PLA2G7	23.8816
VASH1	23.8412
CSTA	23.8401
SELPLG	23.7714
LTBR	23.7578
PFKP	23.7357
AOAH	23.7274
DIRAS2	23.7262
LZTS1	23.7188
CAV1	23.7166
TPX2	23.6886
TNFAIP8L2	23.6777
HLA-C	23.6725
RGS19	23.638
SERPINH1	23.6359
CD84	23.6251
CDKN2C	23.6218
DTL	23.6217
N4BP2L1	23.5899
ARHGAP42	23.585
MS4A6A	23.5805
CASP1	23.5548
MSC	23.5498
SLC6A3	23.5425
AHNAK2	23.5417
C1QA	23.5011
SEZ6L2	23.4915
PCDHB10	23.4737
BTK	23.471
CHST11	23.4617
KLHL6	23.4312
HLA-DQB2	23.4231
MYO3A	23.3964
DLX5	23.3937
LDLRAD3	23.3921
TRIM9	23.3609
TTYH3	23.3553
RACK1	23.3518
HCK	23.3424
GPRIN1	23.342
C3AR1	23.3318
YBX3	23.2909
IL4R	23.2511
EFNA3	23.2397
SPATA18	23.2368
MPV17	23.2028
DGKZ	23.2022
NLRC5	23.1873
RNF130	23.1773
FMNL1	23.167
GAL3ST1	23.1521
PCSK6	23.1519
ENO2	23.1356
RELT	23.1241
PTPRE	23.1055
EVI2A	23.089
THEMIS2	23.086
PLOD1	23.0716
TRPM2	23.0588
COL8A1	23.046
VAV1	23.0384
FABP7	23.0373
LOXL2	23.0306
GGTA1	23.0193
ACKR3	23.0127
LRRC25	23.0125
APOBEC3H	22.9584
NOP16	22.9517
PHYKPL	22.9451
FKBP11	22.9348
FPR3	22.929
BBC3	22.8932
S1PR5	22.8594
PNMA2	22.8471
E2F1	22.8373
GRAMD1A	22.8188
CTSZ	22.8149
PSORS1C1	22.8031
PARVB	22.8001
CD4	22.7942
LTB4R	22.792
ARL11	22.7911
NACA	22.7718
PGK1	22.7651
KIF4A	22.7582
SLC41A2	22.7467
IFNGR2	22.7394
BIN2	22.7261
MLEC	22.7189
CD200	22.7109
WAS	22.7047
TNIP1	22.7022
POGLUT2	22.6609
EZH2	22.647
NDC80	22.6315
PRR11	22.6069
EGFR	22.5974
CCDC88B	22.5916
MKI67	22.5851
POLR1D	22.5612
MNDA	22.5552
IL16	22.5534
MAP3K7CL	22.5291
HLA-E	22.5102
HRH2	22.509
EVI2B	22.482
CD247	22.4598
FOXM1	22.4519
CCM2	22.4481
IFFO1	22.4467
CDC6	22.4465
IL12RB1	22.4324
CHSY3	22.427
MMP14	22.4171
NLRC4	22.409
RPS2	22.4058
LOX	22.3924
ISG20	22.3919
PPP1R18	22.3504
RASGRP4	22.3342
PLEKHO1	22.3339
RASSF4	22.3252
GPSM3	22.3241
TMIGD3	22.318
EIF4EBP1	22.3168
DOCK2	22.3036
SLC1A3	22.2923
SLFN11	22.29
MILR1	22.2863
ERGIC1	22.285
NEK6	22.2646
MSR1	22.2564
CENPM	22.2564
AP3S1	22.2501
TCAF2	22.2385
LPAR5	22.2377
DAGLB	22.2282
CYREN	22.2043
CCR5	22.2037
CORO1A	22.2017
MED10	22.1782
RIN3	22.177
RGS12	22.1755
ERO1A	22.1704
NT5C3A	22.1598
DPEP2	22.1557
EFHD2	22.1523
CCNA2	22.1382
UHRF1	22.1381
KXD1	22.1319
GTSE1	22.1258
FBXL8	22.0672
CARS1	22.0488
TRIP13	22.0451
CENPU	22.0387
TNFSF13B	22.0383
IL10RA	22.0355
FAM111B	22.028
HMOX1	22.0061
RCN1	21.9712
HHLA2	21.9521
CCDC127	21.9503
RASA3	21.9298
ITGA5	21.9287
MYO1G	21.9286
WIPF1	21.9254
FLT1	21.9203
KIFC1	21.9036
DOC2A	21.9014
CTSW	21.8988
CD37	21.8889
HAPLN1	21.8869
UNC5B	21.8834
TMEM45A	21.8802
SEMA6A	21.8733
HLA-G	21.8615
PDCD5	21.8455
RIT1	21.793
PAG1	21.7908
ARHGAP30	21.788
MTCL1	21.7756
NT5DC3	21.7739
HLA-DPB1	21.7594
GZMB	21.7578
NUCB2	21.7533
SIRPB2	21.7425
MAP4K4	21.7365
TBX21	21.7163
WWC3	21.7049
CDT1	21.6886
CLEC7A	21.6833
ARHGAP9	21.6708
MAPRE2	21.658
ANKRD39	21.6556
CD33	21.645
HLA-DQA2	21.6416
METTL26	21.6239
SPC25	21.619
CAPN12	21.6189
HLA-DPA1	21.5704
DEF6	21.5617
LILRA2	21.5578
B2M	21.5196
SCN1B	21.5155
P2RX4	21.5017
CORO1C	21.5016
DYSF	21.4902
CEP55	21.4754
MS4A4A	21.4754
HK3	21.4738
SKA3	21.4717
GBP2	21.4632
SNX20	21.4509
GZMA	21.447
QRFPR	21.438
UBE2C	21.4306
ALPK2	21.4251
OR51E1	21.4208
DTX2	21.414
EMILIN2	21.4055
ITGAL	21.4031
PTTG1	21.3966
CYTH4	21.3879
COL5A2	21.3746
ENTPD1	21.3654
LIPA	21.3647
BTN3A3	21.3498
OSMR	21.328
NMB	21.3151
CST7	21.3126
RNF145	21.3059
CD244	21.3019
SIRPB1	21.2949
P2RY8	21.2827
COL4A2	21.2811
PARP16	21.2629
PREX1	21.2321
AEN	21.2289
BATF	21.2158
CP	21.2132
CCL5	21.1967
CDC45	21.1929
ABCA1	21.1888
GUSB	21.1674
FERMT3	21.1611
RAB7B	21.1565
HLA-DQA1	21.1382
ADAMTSL4	21.1248
BMP1	21.1206
RGS10	21.0695
NLGN1	21.0671
NCF2	21.0638
CSF2RA	21.0612
BIRC5	21.0488
CENPF	21.0471
GPR4	21.0386
GMIP	21.0369
MATK	21.0349
FAM110A	21.0147
SLA	21.0049
P3H1	21.0033
PNCK	20.9825
IL32	20.96
ZFAND2A	20.9494
BTN2A2	20.9178
YEATS2	20.9169
NCF4	20.9109
RASSF5	20.9088
FCRL6	20.9035
LSP1	20.8951
BUB1	20.889
DEGS1	20.8855
BAX	20.8574
KDM4B	20.8532
CTSS	20.8507
PPP1R3B	20.8472
DDX41	20.8367
LRRK1	20.8302
DDIT4	20.8208
LILRA6	20.752
BTBD16	20.7501
TAF1D	20.7445
MYBL2	20.7397
MELK	20.734
SMYD4	20.711
POU5F1	20.7044
FOXJ3	20.7027
DNAH11	20.6986
BCL2A1	20.6951
SIGLEC7	20.6685
GRB10	20.6521
SLA2	20.6268
TUBA1B	20.6257
LCP1	20.6242
GNA15	20.6237
CD99	20.6225
GUCY1B1	20.6222
TMC8	20.6185
PLXND1	20.6
PPP1R3C	20.5999
LDAF1	20.5936
TLR7	20.5833
NCF1	20.5782
ACAN	20.5567
VSIR	20.5313
AURKB	20.5264
RNASE2	20.5119
NRP2	20.4887
ITGA4	20.4807
STAT4	20.4796
OTULIN	20.4756
INSR	20.4555
KIF20A	20.4519
STK10	20.4389
CXCL9	20.435
CYRIA	20.4295
CCL4	20.4284
CD74	20.4254
SPN	20.4242
RASGRP3	20.4194
SPC24	20.4192
CD2	20.4165
GRAMD4	20.406
BIRC3	20.3736
ADPGK	20.3654
SLC9A9	20.362
TRAF3IP2	20.3491
CREB5	20.3467
ARPC1A	20.3232
IQGAP3	20.3185
PILRA	20.3177
NMI	20.3089
HLA-DRB1	20.302
RPS19	20.2846
INTS6L	20.2682
SHC1	20.2519
INPP5D	20.2515
SSR2	20.2455
SIGLEC1	20.2369
ARHGAP11A	20.2354
HFE	20.2304
HLA-DRA	20.2233
FASLG	20.2199
HVCN1	20.2176
RPL37	20.2159
DOK1	20.192
EIF3B	20.1759
TBL2	20.1693
RAB38	20.1492
EXOSC5	20.1487
UBC	20.1237
P2RY13	20.1117
APOBEC3F	20.1039
GDF6	20.0961
FAF2	20.0921
MET	20.0818
CASP8	20.0777
CLEC12A	20.0706
PXDC1	20.0639
ABLIM3	20.0602
PIEZO2	20.0552
GIMAP4	20.0523
DIAPH2	20.0436
MAP7D3	20.0407
CASP4	20.0377
SLC39A14	20.0343
LPXN	20.0324
AVPR1B	20.022
LGALS1	20.0169
CD300LB	20.0138
RGS14	20.0075
GINS2	20.0052
EVL	19.9953
EFNA1	19.9948
PLOD2	19.9873
LMAN2	19.9416
NID1	19.9274
CX3CR1	19.9115
TLCD3A	19.9062
CLEC2D	19.8948
TAGAP	19.8947
LYZ	19.8773
ARHGEF6	19.8772
SMYD2	19.8771
CTHRC1	19.877
PRAM1	19.8624
IL3RA	19.8568
SLC27A3	19.8241
PTP4A3	19.824
ADPRS	19.8191
PML	19.8108
RPL38	19.8064
RRM2	19.8063
TBX19	19.8034
TMED9	19.793
CGAS	19.7867
PAQR4	19.7849
UNC13D	19.7728
TLR2	19.7609
SACS	19.7586
KDM3A	19.7512
XCL2	19.7502
DIPK2B	19.7237
ZMYND15	19.7216
CYGB	19.7171
CSF1R	19.713
PBK	19.7102
ARHGAP15	19.7046
FGD2	19.7044
DOCK8	19.7018
GLB1L	19.6993
GAPT	19.6946
NRG3	19.6807
PTPN12	19.6758
RGS18	19.6693
TLR8	19.6565
RAC2	19.651
GPR65	19.6428
GBP5	19.6276
PYCARD	19.6235
ADA	19.6159
TNFRSF1A	19.6131
CD53	19.6121
IKZF1	19.5997
GPR176	19.5878
FCHO1	19.577
PLD4	19.5747
SH2B3	19.5721
CTDNEP1	19.5421
FAS	19.5416
NR2C2AP	19.5414
CORO7	19.526
CD72	19.5214
CD180	19.5134
PDGFD	19.5126
RAD51	19.5078
ANLN	19.5068
VAMP5	19.4779
SCIMP	19.4649
SEPTIN1	19.4519
TNFRSF18	19.4343
VKORC1	19.4287
OAS2	19.4098
ICAM1	19.3863
TBX15	19.3704
CDCA5	19.3454
TMEM131L	19.3401
SAMHD1	19.334
TTC31	19.3297
CDH2	19.3127
ZNF683	19.2948
PLXNC1	19.2809
IL4I1	19.2668
NCAPG	19.2609
PPFIA4	19.2489
CENPH	19.2482
NFKBIE	19.2458
ATP11A	19.2306
GIT2	19.2209
CD63	19.2055
MYO9B	19.1907
C5AR1	19.1902
BCKDK	19.1883
SERPINB9	19.188
SLC10A6	19.1822
SCARF1	19.1813
PLCB2	19.1778
RHEBL1	19.1747
NCAPH	19.1724
RSL1D1	19.1619
PRELID1	19.1608
CD276	19.1512
CLPTM1L	19.1445
ATF4	19.1249
SLC15A3	19.119
HLA-DMA	19.1157
TNFSF8	19.1006
AXL	19.0824
PPIB	19.0782
BNIP3L	19.0463
OR2I1P	19.028
DOK2	19.0165
RAD51AP1	19.01
MICB	18.9949
STRA8	18.9929
HROB	18.9866
ATG12	18.9652
CAMK1D	18.9486
MTMR11	18.9472
CEP250	18.8975
CYB5R3	18.8966
GLIS1	18.8966
NCK2	18.893
B9D2	18.8925
DNAJC22	18.8843
PDIA3	18.8823
RNASE6	18.8779
TPK1	18.8641
HSPA6	18.8584
RPL10	18.8512
RGS5	18.8497
SIPA1L2	18.8445
LGI4	18.835
PCLAF	18.8338
CXCR6	18.8296
CYBB	18.8262
PAAF1	18.8148
NRP1	18.8044
TMEM233	18.7982
CLIC1	18.7842
PHLDA3	18.7839
TUBB	18.7642
IFI35	18.7449
PXDN	18.7062
SPRY4	18.7034
EIF4EBP3	18.7011
CDCA7L	18.7005
MYEOV	18.6999
THG1L	18.6968
LMBR1L	18.6958
ASPM	18.6902
TGFB1	18.6853
NR3C1	18.6799
RALGDS	18.667
NFE2L3	18.6648
NDRG1	18.6638
CDK5R1	18.658
CD96	18.6565
CCRL2	18.6479
RBIS	18.6466
DCLK1	18.6288
KISS1R	18.6237
CD6	18.6219
CCNB2	18.6143
MMP11	18.6102
HCST	18.6067
DLGAP5	18.5927
CEMIP2	18.5886
ADGRE1	18.5865
COMMD3	18.5829
CHEK2	18.5742
PGM3	18.5708
RBM3	18.5707
RPF2	18.567
PMM2	18.566
CEACAM21	18.5576
ANXA2R	18.552
RPS14	18.5435
GJA1	18.5332
TMEM258	18.5262
TNFRSF1B	18.5244
NUP62	18.5116
PLEKHN1	18.4994
TAP2	18.4933
PROS1	18.4911
NUDT1	18.4897
MAN2B1	18.4896
TIMP1	18.4837
PECAM1	18.4772
LILRA1	18.476
AFAP1L1	18.4681
BFAR	18.466
STBD1	18.4475
GYS1	18.4456
NOD2	18.4272
UBE2L6	18.4204
CCDC88A	18.4186
P4HA2	18.4179
KCNE4	18.415
RHOG	18.4133
FN1	18.4129
PTPRC	18.4085
PYHIN1	18.3928
TGFA	18.3785
SERPINB1	18.365
JAML	18.3648
SH2B2	18.363
PTPN18	18.3584
PLVAP	18.3536
POGLUT3	18.3444
PIK3CG	18.3433
TICAM1	18.3306
GIMAP2	18.3226
FAM219A	18.3148
SAMD14	18.3134
SSPN	18.3121
RPLP0	18.2929
CXCL10	18.2806
INSIG2	18.2796
ZAP70	18.2722
DOCK10	18.2702
STK4	18.2633
SLC2A1	18.2603
CD48	18.2539
LMNB1	18.2446
PTPRM	18.2441
TASL	18.2247
PIMREG	18.209
POLH	18.2067
FAM216A	18.1966
POU2F2	18.191
HAPLN3	18.1884
CAPN15	18.1849
CRTAM	18.1819
SYNPO	18.1784
TBC1D10C	18.169
EBF2	18.1662
SIGLEC14	18.164
NR1H3	18.1603
FSTL1	18.157
LEPROTL1	18.1437
PSTPIP1	18.1368
IL21R	18.1259
MAP4K1	18.1255
AGBL3	18.118
EXOC3L1	18.108
ECSCR	18.1
ABCG1	18.0878
CXCR3	18.0844
CD8A	18.0841
CXCL11	18.0743
STMN3	18.0692
CDKN3	18.0678
TET3	18.0639
MGAT1	18.0587
PIK3R6	18.0474
JAG2	18.0459
JAZF1	18.0389
CHST14	18.0303
LINGO1	18.0293
STAB1	18.029
GAB3	18.0106
HJURP	18.0078
CSNK1E	17.9946
NEK2	17.9936
CD52	17.9725
CD36	17.9502
ANO1	17.9482
AGAP3	17.9435
ITPRIPL1	17.9395
LIX1L	17.9285
RBCK1	17.9221
SLAMF8	17.9218
KIF18A	17.9189
CCL4L2	17.907
CMIP	17.9011
CD14	17.901
PNRC1	17.9008
KIAA0930	17.9008
NLRP3	17.8831
HOXA4	17.8781
CDCA8	17.8428
INO80E	17.8341
GPR34	17.8339
AJM1	17.831
HLA-DRB5	17.8227
S1PR4	17.822
PCDHGC3	17.8197
SH2D2A	17.8188
MEF2C	17.8154
C5orf46	17.8138
CEP170	17.8128
CRLF3	17.8088
RPL6	17.8008
NPM1	17.8005
ADAMDEC1	17.7939
SLC11A1	17.7885
INTS13	17.788
IL18BP	17.7743
SIRPG	17.7531
RCSD1	17.7525
MASP1	17.7443
CMTM3	17.7411
POLR1G	17.7334
FJX1	17.7313
NINJ2	17.7213
SND1	17.716
LY96	17.7129
FPR1	17.7069
CLK4	17.698
PSMA1	17.6814
RPS15A	17.6806
TSPAN4	17.6749
VAT1	17.6738
KSR1	17.67
CALHM6	17.6661
RAB24	17.6629
PPP1R13L	17.6594
GYPC	17.6473
SLAMF6	17.6335
BLOC1S3	17.6327
CARHSP1	17.6299
RHOH	17.6183
FGFBP2	17.6166
CLEC5A	17.6097
PLEKHG2	17.6086
TRPA1	17.6053
FLI1	17.6047
DUSP14	17.6008
ICAM3	17.587
CDH6	17.5848
NRARP	17.5789
PTPN6	17.5763
EHBP1L1	17.5762
FGR	17.5712
KIF21B	17.5544
OSTC	17.5527
WDR81	17.5424
NANS	17.5357
VEGFB	17.5272
RPL23A	17.5259
HSP90B1	17.5251
ANKRD37	17.5189
MZT2A	17.5184
FXYD5	17.5169
LRRC23	17.5125
NREP	17.5095
CDKN2B	17.5092
RAB33A	17.503
PPM1F	17.4953
ADGRE5	17.4925
MCM5	17.491
RNF181	17.4771
SLCO2B1	17.4712
RUNX1	17.4669
IL15RA	17.4575
HS1BP3	17.4511
SLC17A9	17.4471
BHLHA15	17.4342
P2RY12	17.4336
RIN1	17.4292
CSF2RB	17.4125
PCED1B	17.3954
PPP1R9B	17.3944
EDEM2	17.3928
DUSP4	17.3925
CYBC1	17.3727
LIG1	17.3634
LPGAT1	17.3507
CD3E	17.3441
NLRC3	17.3373
SEM1	17.3291
FGD6	17.2996
SLC37A4	17.2929
GZMM	17.2868
CES4A	17.2806
F2RL3	17.2798
ZNF581	17.277
PTPN22	17.2736
NADSYN1	17.2691
TRIM21	17.269
RGCC	17.2686
TMEM214	17.2619
LNPK	17.2614
SLC6A8	17.2601
CD3D	17.2502
CENPK	17.2481
FHOD1	17.2407
SLC43A3	17.2394
MTFP1	17.2305
BST2	17.2271
ATF7	17.2218
MICAL1	17.2126
FMNL3	17.2126
SLAMF7	17.2116
IFI44	17.2023
TMEM44	17.1967
MALL	17.1948
MGRN1	17.1935
APOBR	17.1927
ACRBP	17.1901
SLC35G2	17.184
CHFR	17.1833
FANCI	17.1762
FKBP1A	17.1742
KCTD11	17.1739
PTHLH	17.172
OAS3	17.1676
TNFAIP8L1	17.167
NCK1	17.1646
KCNJ2	17.1569
HPCA	17.1534
ABCD1	17.1505
TOX2	17.1485
RAP2B	17.1477
RAPGEF6	17.1474
PPP1CC	17.1392
EOMES	17.1373
TRIM14	17.1329
EXO1	17.1304
BAZ1A	17.1302
TPCN2	17.116
MVP	17.114
UCN	17.1053
DUSP10	17.1015
APOL6	17.1
INO80C	17.0984
TLR6	17.0954
HARS1	17.0818
CHAF1A	17.0793
SAP30BP	17.0675
C18orf21	17.0617
SEC24D	17.0609
MARCKS	17.055
AVEN	17.0503
TRAPPC2L	17.0497
SERTAD2	17.0427
H6PD	17.0372
CAMKK1	17.0354
DSCC1	17.0246
ARHGAP45	17.0171
C4B	17.0169
ASAP1	17.0129
CX3CL1	17.0122
CDON	17.0038
ZNF267	17.0022
TNFRSF9	17.0011
SYNM	17.0001
RNF166	16.9785
PLA1A	16.9691
TNFAIP3	16.9627
TP53INP1	16.961
RARA	16.9156
CANX	16.9151
ST3GAL5	16.9088
IRF7	16.9081
IRAG2	16.8878
TNFSF14	16.887
RNF113A	16.8811
WDR54	16.8632
ROPN1L	16.8478
BMP2K	16.8287
PGAM1	16.8243
CD163	16.8233
SLF1	16.8222
GRK5	16.8219
CD7	16.8085
GLIPR1	16.8062
PTRH2	16.8057
ALOX5	16.8023
HS3ST2	16.7997
HAVCR2	16.7858
BIRC7	16.7686
LRRC37B	16.7616
CEP43	16.7609
PRKCSH	16.7558
LIMD2	16.7518
MCUB	16.7496
ATP8B3	16.7442
PABPC1	16.7405
ERAP2	16.7344
DNAJC1	16.7203
INTS8	16.7025
RFC4	16.6955
SH3BGRL3	16.694
ARSL	16.6859
MSX1	16.6821
STOM	16.6803
RPS27L	16.6756
GALNT14	16.6756
BOD1	16.6721
ABL2	16.6645
POLG2	16.6585
B3GNTL1	16.6428
PRR7	16.6415
TRAF2	16.6355
ADRA1B	16.6315
CDK7	16.6282
C19orf38	16.6149
IPMK	16.6126
TENM1	16.6079
WDFY4	16.5987
TACC3	16.5961
ANXA1	16.5781
CENPA	16.5755
RPL18A	16.5719
GPR183	16.5678
CD27	16.5483
FCGR2B	16.5405
RFTN1	16.5401
SOD2	16.5381
CD5	16.5353
ZNF688	16.5278
SERPINB6	16.5266
APOL2	16.5233
TMEM243	16.5218
ANG	16.5214
ARHGAP26	16.52
S100A8	16.5134
STX16	16.4989
CAMLG	16.4939
MCTP2	16.4925
NGF	16.4876
FBXO6	16.486
PPP1R37	16.4857
SLC36A1	16.4801
FTO	16.4798
TULP3	16.4793
ACE	16.4779
RAB32	16.475
TYK2	16.4582
BTBD19	16.4576
CLSTN3	16.449
PRELID3A	16.4431
MXI1	16.4292
ADAMTS4	16.4231
UBE2D2	16.4004
RHEX	16.393
PDIA4	16.3899
FADS3	16.3832
VPS33A	16.383
MARVELD1	16.3767
IFNGR1	16.3624
PA2G4	16.3614
TRIM59	16.359
NFIA	16.3522
ADGRE2	16.3468
VNN2	16.3228
SMAP2	16.3009
SCGN	16.2864
SETD7	16.2773
AATF	16.2675
EMB	16.2627
PCDHB14	16.2498
CD109	16.2461
THOC6	16.2356
NSA2	16.2289
SSBP1	16.225
DDX55	16.2134
MAP3K14	16.2125
SLC2A3	16.1848
MCM7	16.1772
FYB1	16.1631
CFAP20DC	16.1572
ADCY7	16.1475
CD248	16.1475
FSTL3	16.1462
TIGIT	16.1392
HM13	16.1317
CCL18	16.1276
SIT1	16.1227
CDH5	16.1185
C4A	16.0978
TTC9C	16.0962
IKZF3	16.0942
SH3BP1	16.0908
PMEPA1	16.0907
TESPA1	16.0823
CSK	16.076
BEST1	16.0571
ANO4	16.0371
RPL13	16.0354
CDHR3	16.0273
MAZ	16.023
AKAP8	16.0174
SIAH2	16.0059
PLK1	16.0016
TEX11	15.9938
ZDHHC18	15.9853
CHST13	15.9845
RFLNB	15.978
TMEM135	15.9745
TMEM200A	15.969
CDHR1	15.9597
AKNA	15.9576
PITPNC1	15.9557
ADAM8	15.949
PDE1B	15.9434
CNDP2	15.9362
GTPBP2	15.9306
RPS8	15.9283
HMCN1	15.9254
LYAR	15.9253
RPL22L1	15.9235
C10orf99	15.8998
DNASE2	15.8914
CKAP2L	15.8834
ZP3	15.8756
AP4M1	15.8748
IL27RA	15.8741
VCAM1	15.8697
BRI3	15.8654
ETS1	15.8564
APOL1	15.8537
AMZ2	15.8474
CREB3L3	15.8458
NUF2	15.8443
CASS4	15.8349
VSIG4	15.8196
XCL1	15.8147
TCP11L1	15.7989
RPL30	15.7879
ABI3	15.7757
RPS20	15.7744
MPEG1	15.7735
ALDOC	15.7602
OGFR	15.7595
MESP1	15.7568
TRIM22	15.7506
LRMDA	15.7485
RELB	15.7474
PCGF3	15.7468
APOLD1	15.7387
TNNI2	15.732
RP2	15.7108
PUS7	15.6879
NLE1	15.6873
KLRB1	15.6696
CD3G	15.6621
DOCK4	15.66
FHL1	15.6521
TCTN1	15.6455
EEF1B2	15.634
SCNM1	15.6224
CCDC142	15.6214
GNL2	15.6123
PLAC8	15.5776
CD101	15.5757
RPL27A	15.5735
MMP9	15.5674
CALM3	15.5645
NBPF15	15.5637
RELL1	15.5627
ARPC5	15.561
DPY19L1	15.5542
TNFAIP8	15.5518
TGFBI	15.5494
MTFR2	15.5444
RPS18	15.5355
NFKB2	15.5023
MAD2L1	15.4993
QPCTL	15.4983
MFNG	15.4929
STING1	15.4911
KIF2C	15.4635
ABCA12	15.4622
C1QL1	15.4557
TMEM255B	15.4534
YWHAH	15.4472
SGCB	15.434
PABPC4	15.422
RUFY1	15.4105
RPL39	15.4062
FBLN7	15.3948
ABCC1	15.391
PGRMC2	15.3905
ALOX5AP	15.3847
SPARCL1	15.3834
SLC17A2	15.3812
FYN	15.3683
RPL23	15.3683
TMEM273	15.3666
C16orf54	15.3592
CDCA7	15.3584
NCR3	15.3565
GBP1	15.3522
PRUNE2	15.3446
RPL12	15.3445
MUC3A	15.3412
SH3GL1	15.3411
TRMT1	15.3387
PLB1	15.3375
TMEM176A	15.3318
PPIL3	15.3281
SEMA3F	15.3277
RPL18	15.3252
SLC17A4	15.3234
DIPK2A	15.3221
COL1A1	15.3206
RPS6KB2	15.3172
CCDC112	15.3167
ADSS1	15.2801
SH3PXD2A	15.2789
PLEKHG4	15.2786
DDX56	15.2763
DPCD	15.2693
UBASH3A	15.2422
BCO1	15.2328
DDX11	15.2071
ITK	15.2034
ARHGAP27	15.1992
MARCHF3	15.195
OASL	15.1898
ADCK2	15.1885
MFSD4B	15.1857
RPS11	15.1848
PLAUR	15.1807
COL6A2	15.1702
ACAP1	15.1673
NME1	15.1654
DTX3L	15.1579
IER5	15.1328
ELF4	15.1179
TTK	15.1018
CKAP2	15.0956
RTP4	15.0892
DOK4	15.0761
TAGLN2	15.0755
AIM2	15.0711
SH2D1A	15.0589
HMGXB3	15.0551
SLC29A4	15.0286
HINT1	15.0272
TLL1	15.0228
LEMD2	15.0125
FABP5	15.0038
ANKZF1	15.0012
DDX39A	14.9981
IFI44L	14.9892
SH3PXD2B	14.9888
TCF19	14.9805
GZMK	14.9723
SP110	14.9711
DLGAP4	14.9697
GMPPA	14.9598
NRROS	14.9524
BATF3	14.9481
NR5A2	14.9459
CTNNBL1	14.9412
CISD2	14.9341
EXOC3L4	14.9295
HPS3	14.9233
CXCL16	14.913
INF2	14.9107
IL7	14.9
DYNC2I1	14.8992
ZNF205	14.895
SIPA1	14.893
PARP14	14.8929
GRAP2	14.8902
ARL4A	14.875
DENND5A	14.8738
POLR1H	14.8625
POLD4	14.8547
TMCO6	14.8547
FBL	14.849
PRSS23	14.8328
MYBL1	14.8105
FANCA	14.8104
CEBPA	14.7979
C3orf70	14.7979
EDN1	14.7903
ARHGAP17	14.7869
CDH13	14.7736
FASTKD3	14.7724
SNAP25	14.752
FSCN1	14.7451
MRGBP	14.7303
CYP3A5	14.7233
EBPL	14.7224
NOTCH4	14.7182
SEMA6B	14.7177
IL2RG	14.7053
RPL11	14.7041
CD151	14.7015
DRAM1	14.6981
SDC3	14.697
ATP2B4	14.6967
CDC20	14.6875
SLC35E1	14.6765
HEYL	14.6684
ZC3HAV1L	14.6677
CBLN3	14.6615
COX4I2	14.6604
DNAJB9	14.6559
AC093512.2	14.655
UBA52	14.6505
RAD23A	14.6311
RPL19	14.6244
HEXB	14.6242
PEA15	14.6207
MITD1	14.6172
COL21A1	14.614
FAM193B	14.6125
MRPL17	14.6039
PRR16	14.5949
LY6E	14.5917
ARID5A	14.5893
FAM89B	14.5744
TRMT112	14.5646
ZNF83	14.5548
NFATC2	14.5526
DDX58	14.539
VCAN	14.5364
APBA3	14.5322
RUNX2	14.532
CCDC167	14.5155
COL15A1	14.5141
GIT1	14.5078
KCTD3	14.5063
HEY1	14.5018
SMIM10	14.497
FILIP1	14.4901
PCDH12	14.4887
GSAP	14.4844
TSPAN18	14.4673
NIFK	14.4571
ITGA1	14.4559
HRH1	14.4477
RPS13	14.4468
EEF2K	14.4377
CCDC102B	14.4311
MYC	14.4199
CARD11	14.4185
CCDC74A	14.4157
COA4	14.4117
LRRC75B	14.4036
CAMKK2	14.3871
KCNK3	14.3843
MBNL1	14.375
LZTR1	14.3517
PRAG1	14.3475
PDE7A	14.3274
PFDN1	14.3153
TRAF3IP3	14.3141
RALB	14.3131
GBA1	14.3081
H3C10	14.2941
VWCE	14.2818
MAN1B1	14.2786
IRF2BP2	14.2758
PLXNA3	14.2744
REEP4	14.2596
ANKRD29	14.2464
DSN1	14.2363
POLR3C	14.2361
DYRK2	14.2355
BRCA1	14.2337
USE1	14.2336
MARCHF1	14.2246
PLD2	14.2229
SEPTIN9	14.2226
KCNMA1	14.2152
GALNS	14.2068
IMP3	14.2042
ANO7	14.1983
PMP22	14.192
CNTNAP1	14.1915
CNEP1R1	14.1738
SLC35F6	14.1715
TRANK1	14.1688
C1orf216	14.1584
PREX2	14.1584
TNK2	14.1577
PTAFR	14.1566
TPT1	14.1515
CNPY3	14.1465
CMPK2	14.1442
RPL9	14.1441
TMEM144	14.1429
FAM114A1	14.1331
ZNF622	14.1322
KIF11	14.132
TBC1D2B	14.1317
OR51E2	14.1264
MRPL22	14.1199
MCFD2	14.1171
DERL1	14.1169
LAYN	14.1117
GEMIN5	14.1073
RPL34	14.1051
HECW2	14.1034
RPS5	14.1027
ATG16L2	14.0972
TTC39A	14.0933
LRRC45	14.0896
CYSLTR1	14.0889
C16orf74	14.0859
CD8B	14.0751
CCR2	14.0698
S100A10	14.0637
CETP	14.0563
PHF21A	14.0554
RNF44	14.0492
IAH1	14.0477
EPHA3	14.0466
MANBA	14.0414
CD200R1	14.0385
SPRY1	14.0372
LILRA5	14.0226
TUBA1A	14.0187
ASCC2	14.0054
PLEKHO2	13.9981
BICD1	13.9957
SYTL3	13.9942
ZRSR2	13.9924
IGBP1	13.9829
ARPC3	13.9757
IL15	13.9742
BCL6B	13.9681
SLC28A1	13.9671
RPL36	13.9663
ORC1	13.9646
ELOVL5	13.9603
FCMR	13.9583
PER2	13.9545
RPL41	13.9533
MRPL23	13.9469
FAU	13.9451
NFIX	13.9425
MICALL2	13.9408
GPX8	13.9221
LAMP3	13.9165
FRMD8	13.911
SLC2A5	13.9036
SPRYD7	13.8957
PARP6	13.8924
CIART	13.8909
GIMAP7	13.885
FLCN	13.881
CSGALNACT2	13.8762
CEBPB	13.8751
SIRT2	13.872
H4C9	13.8685
HES4	13.8674
RPL35A	13.8619
PCDHB9	13.8417
BLOC1S6	13.8374
DDOST	13.8307
KDELR2	13.8253
ARHGEF1	13.8225
HAVCR1	13.8203
ADAM19	13.8202
ADAMTS2	13.8117
PSMB10	13.8043
JPH2	13.7967
BTF3	13.7943
FNDC3B	13.7923
PFN1	13.7837
SUV39H1	13.7803
LRRC8C	13.7774
BLVRA	13.7733
FNIP1	13.7704
CAPZA1	13.7602
IL18R1	13.7592
TRAT1	13.7557
RPS3	13.7393
CLEC14A	13.7235
SH2D1B	13.7128
SPSB1	13.7078
C20orf202	13.6989
KATNAL1	13.691
BIVM	13.6891
DUSP23	13.6865
FEN1	13.6781
CYBA	13.6705
PPIA	13.6666
TTC13	13.663
OPTN	13.6567
PGLS	13.6549
AURKA	13.6539
NOP56	13.6519
POPDC2	13.6488
LPAR6	13.6435
AHR	13.6375
TCIRG1	13.6362
MALT1	13.6339
ISG15	13.6298
GALNT1	13.6296
CLEC1A	13.6286
CHST15	13.6282
NRM	13.6153
METTL5	13.6081
LAG3	13.6076
RAB39A	13.5984
CPNE2	13.5978
PES1	13.574
IRX3	13.5708
LIMS1	13.5686
CDCA3	13.5679
FANCL	13.5647
MRTO4	13.5587
WDR74	13.5538
ATAD5	13.549
MAP3K12	13.5405
BET1L	13.5337
UNC93B1	13.5336
ZNF296	13.5307
PDCD1	13.5178
TGM2	13.5085
HSD17B7	13.5038
STARD3NL	13.4991
NKIRAS2	13.4909
IL17RA	13.4769
HERPUD2	13.4739
P2RY10	13.4726
RAB31	13.4677
STARD3	13.4581
GEMIN6	13.4525
IGSF21	13.4521
LRRK2	13.4451
PLA2G4C	13.4414
GPI	13.4327
TUBB6	13.4288
DDX60L	13.4276
NDE1	13.426
ZNF764	13.4156
RNFT1	13.4008
CHEK1	13.3954
LOXL3	13.3894
CDC34	13.389
NAGPA	13.3857
STOML1	13.382
RIPK2	13.3767
ITPRIP	13.3758
FAM53B	13.3749
SPATS2L	13.3729
ADAM28	13.3613
PLBD2	13.3581
MAP3K11	13.3569
RASSF6	13.3563
TENT4A	13.3488
PRKCH	13.3464
DAZAP1	13.3358
GIPC3	13.3345
SCMH1	13.3291
HLA-DOA	13.3262
TNFSF12	13.3262
NEURL1B	13.3201
CD93	13.3164
TLR10	13.3151
THEMIS	13.3134
RPS25	13.3094
GPR84	13.3044
RDH5	13.2994
RPL37A	13.2978
PRKRIP1	13.2896
LRP1	13.289
ZNF608	13.2888
NLRP1	13.2887
RPS24	13.2805
STAT2	13.275
LRRC41	13.272
PIWIL4	13.2707
RSPH9	13.2611
CPNE5	13.2579
RPS7	13.2483
RESF1	13.2474
FOLH1	13.2436
TTC1	13.2417
MYOF	13.2363
HELZ2	13.232
SFT2D2	13.2256
RPL31	13.2251
IL20RB	13.221
CILK1	13.2004
RASSF3	13.1973
HDAC3	13.1955
WDR13	13.1871
WDR90	13.1851
SLC12A7	13.1842
CFB	13.1684
ATXN2L	13.1662
POP7	13.1645
ULBP2	13.153
MYD88	13.149
MYO15B	13.1323
TPD52L2	13.1301
MTX1	13.1297
C2	13.1285
KDR	13.1282
SCG2	13.1209
CLIC2	13.1205
WDR41	13.1158
ZNF485	13.1127
SNAI3	13.1122
MTHFD2	13.1106
GPR174	13.0942
CHRNE	13.0916
OBI1	13.0842
ZEB2	13.0827
RPL28	13.0807
KIAA0895L	13.0762
MAGOHB	13.0718
BMX	13.0652
ANGPTL2	13.0602
KNTC1	13.0589
PRR14	13.0544
SNX7	13.0144
RRAGC	13.0141
ARHGAP33	13.0097
TMEM176B	13.0092
LRFN1	13.0085
PGGHG	12.9992
HMMR	12.9861
SRM	12.9784
BCL11B	12.977
C11orf24	12.9755
MDM2	12.9736
NOP53	12.9703
RACGAP1	12.9637
BCAT1	12.9628
PABPC4L	12.959
CALU	12.9524
ABCB4	12.9519
KCNAB1	12.9493
SSR4	12.9473
ZNF320	12.9407
NR1H4	12.9316
SIRT7	12.9315
PRKD2	12.9314
THBS3	12.9292
PTPN7	12.9256
PELO	12.9255
ZNF532	12.9232
DYRK3	12.9208
IGFBP4	12.9146
NUP85	12.9069
C1orf54	12.9052
SNRPA1	12.9043
RRP1	12.9036
PIM2	12.9
WASHC3	12.892
EML3	12.8869
PLXNA2	12.8865
BUB1B	12.8835
IFI27	12.8824
RNF126	12.8817
EIF2B1	12.873
SCN4B	12.8562
INKA1	12.8559
SIL1	12.8524
SKP2	12.8441
EPSTI1	12.8409
C20orf27	12.8372
ZNF354A	12.8364
TP53I13	12.8339
SERPINA1	12.8284
GRM8	12.8282
ADAMTS10	12.817
SMOX	12.8033
FOXF1	12.8029
GAREM2	12.7987
HSCB	12.7961
HLA-DMB	12.7928
AIF1	12.7875
CCL3	12.7833
ZNF248	12.7755
SH3RF3	12.7748
TAFAZZIN	12.7688
DAXX	12.7577
GRAP	12.7506
RPS21	12.7451
NABP2	12.7405
C7orf31	12.7301
TAF11	12.7199
H2BC5	12.7188
RGL1	12.7152
TRIAP1	12.7101
ARL4C	12.71
PHF14	12.7005
NEDD4	12.6986
PIK3CD	12.6951
BTN2A1	12.6925
CD99L2	12.6853
RNF217	12.6827
TRABD2B	12.6815
CXCL13	12.6624
SF3A2	12.6596
IDUA	12.6595
DYNLL1	12.6541
RPGRIP1L	12.6499
CBX3	12.6482
VDAC1	12.6432
PHB2	12.6356
OGFRL1	12.6248
PLAAT4	12.6103
ATAD2	12.6094
CBLB	12.6094
STARD9	12.6077
CARD8	12.5964
HSPA14	12.5909
DOP1B	12.5848
MKNK1	12.5841
BTG1	12.5837
TRIM38	12.5772
RNPEPL1	12.5758
YWHAG	12.5707
RNPEP	12.5648
CPOX	12.5638
RPS27A	12.5594
IMP4	12.558
GUCY1A1	12.5572
S100A9	12.5519
TTYH2	12.5455
MYL5	12.5361
ERAP1	12.5344
ANXA6	12.5307
GNG2	12.5238
SP100	12.5234
PIP4K2A	12.5105
ABHD17A	12.5103
SLFN12	12.506
IL6R	12.5013
PRXL2C	12.4945
TPSAB1	12.4929
BYSL	12.4893
FBXL6	12.4872
XAF1	12.4833
SP140	12.4756
SGF29	12.4732
RBM33	12.4708
ZFP69	12.4653
RABGGTB	12.4643
PCDHB12	12.4598
ATL3	12.4559
STX10	12.451
HSPB11	12.4479
FAM102B	12.4424
PGM2L1	12.44
IFITM3	12.4375
ANXA5	12.4368
TXNDC15	12.4301
NIBAN1	12.4286
CCNF	12.427
ENPP2	12.4255
TCEA3	12.42
SHANK3	12.4189
NFKBIL1	12.4169
POLR1E	12.4154
CCDC86	12.4111
CD40LG	12.4104
POLD2	12.4094
UFM1	12.4033
AP5Z1	12.3975
ANO6	12.3914
RPL35	12.3895
PSMF1	12.3779
UBE2T	12.3775
EIF1	12.3757
THOP1	12.3536
PGBD5	12.3519
FKBP15	12.3512
TCF4	12.3491
AFF3	12.3463
CKS1B	12.3434
HLA-DOB	12.3428
RPS4X	12.3219
PSMC3	12.3187
DGUOK	12.3104
GLIPR2	12.3033
RFX2	12.3031
IL2RA	12.2991
UTP25	12.2794
PWWP2A	12.2779
MEX3D	12.2737
PARP8	12.2724
S100A12	12.2722
PARP10	12.2698
MZT2B	12.2686
PGRMC1	12.2609
GPR35	12.2587
EIF3E	12.2518
PLK4	12.2471
HNRNPUL2	12.2456
NAGK	12.2419
CCNB1	12.2394
NFKBID	12.2337
UBE2I	12.2305
MESD	12.2294
ITPKC	12.2287
CWC15	12.226
EFEMP2	12.2229
SH2D3C	12.2197
ADGRL4	12.213
HSD17B11	12.2122
MAPK11	12.2048
RPS15	12.2045
SNRPF	12.2022
RIPOR2	12.2016
NCOR2	12.1995
IRF1	12.193
PWP1	12.1874
CSF1	12.1869
B3GNT5	12.184
GRK6	12.1807
TIMM10	12.1736
SOWAHD	12.1705
EOGT	12.1696
CDK17	12.1632
RPL27	12.1596
ABT1	12.1596
YARS1	12.1574
C17orf58	12.1567
SNRPA	12.1478
FCN1	12.1476
TEAD4	12.1441
NAT10	12.1374
ZFP64	12.136
ARSB	12.135
TM4SF18	12.1346
ANK1	12.1255
TSR1	12.125
GNGT2	12.1174
MAST3	12.1003
FKBP1C	12.0866
AP1S2	12.0841
ARL10	12.0813
SLC9B2	12.0801
CYTIP	12.0784
NARF	12.0784
SMARCAL1	12.0783
TSC22D3	12.0761
CCDC59	12.0606
TRIP10	12.0596
ARHGEF7	12.0591
TMEM43	12.0571
KARS1	12.0558
TRMT2A	12.0491
IK	12.0428
P4HA3	12.0394
RPS16	12.0356
LAX1	12.0345
MPG	12.0294
RP9	12.0256
AC069544.2	12.0194
BLOC1S4	12.0172
UXT	12.0169
TOMM7	12.0028
MOGS	11.9898
STX11	11.9886
TBC1D10B	11.9834
MED15	11.9824
TMEM18	11.9809
CHTF18	11.9792
TCOF1	11.974
SMG8	11.9723
CCR1	11.9646
DDX49	11.9587
NOVA2	11.9535
[truncated: 11,624 more rows]

## Sheet: TCGA_LIHC_ranks
PLVAP	26.5358
UBE2C	23.9133
UBE2T	23.4045
CD34	23.3452
SAC3D1	23.2969
SLC26A6	23.0064
FLAD1	22.9076
BIRC5	22.6673
COX4I2	22.607
SEMA3F	22.5716
PIGU	22.4304
GBA1	22.1007
GPAA1	22.0277
PTTG1	21.935
DIPK2B	21.927
CCNB1	21.5216
NDUFA4L2	21.4915
FAM189B	21.4737
SCAMP3	21.3253
CDC20	21.302
OXLD1	21.1466
UBE2S	21.0881
CDKN3	21.0467
TOMM40L	21.022
CDK5	20.9734
CEP131	20.9101
LRRC14	20.8216
CTSA	20.7972
PPIA	20.7492
NAXE	20.7175
COL15A1	20.6913
MRGBP	20.6666
RHEB	20.6596
AKIP1	20.5333
SPC24	20.5207
HIGD1B	20.5043
PCNX3	20.4475
CDCA5	20.4345
DTYMK	20.3527
RABIF	20.3147
UFD1	20.2958
SLC41A3	20.2745
E2F1	20.2226
KIFC1	20.1928
RECQL4	20.1809
CDCA8	20.152
FEN1	20.1486
VPS45	20.1195
CENPM	20.0897
TBC1D16	19.9907
ALG3	19.9194
PLOD3	19.8794
HMBS	19.8153
SLC25A39	19.8092
VPS72	19.7971
TOMM40	19.7794
MSTO1	19.7758
PSMC4	19.7747
YIF1B	19.7647
NPLOC4	19.7204
ANAPC7	19.702
CDK1	19.6915
HM13	19.6813
AURKA	19.6746
PSMD14	19.6419
PSMB4	19.574
CCT3	19.5721
CCNB2	19.5526
TTC13	19.519
TMEM9	19.4886
PPOX	19.4732
SCNM1	19.4665
PCGF1	19.4604
RACGAP1	19.441
ADAM15	19.4387
DEDD	19.4154
EZH2	19.4135
FASTK	19.4021
PLPPR2	19.3984
ATP6AP1	19.3568
AP5Z1	19.307
SMG5	19.3051
DAP3	19.3035
AURKB	19.2974
OLFML2B	19.2966
USF1	19.2917
PSMD4	19.28
ZPR1	19.2747
SNAPIN	19.2726
TOP2A	19.2533
ATRIP	19.2524
MXD3	19.1884
MEA1	19.1871
C8orf33	19.1658
FIBP	19.1062
TIGD5	19.0899
PYGO2	19.0865
NECAB3	19.0104
DDX41	18.9987
PPP1R35	18.9781
TK1	18.9513
CDC45	18.9367
CBX8	18.9068
RECQL5	18.8959
COMMD4	18.887
THEM5	18.8657
MELK	18.8646
ESM1	18.8605
THY1	18.8529
POLR2G	18.8504
DDX39A	18.8393
PIGT	18.7905
ZFP41	18.7818
IP6K1	18.7755
CENPW	18.7492
RRM2	18.734
IRAK1	18.7329
SCRIB	18.7133
COL4A1	18.7027
NAT9	18.6853
ZC3H3	18.6629
FLVCR1	18.6545
SPC25	18.6286
PIGC	18.5538
STOML1	18.5347
RASL12	18.5092
MKI67	18.4965
IQGAP3	18.4868
CYB5R1	18.4725
MIEN1	18.4531
CPSF1	18.4311
CDC37	18.4203
UBE2A	18.4194
RPN2	18.4127
SUGP1	18.4122
SF3B4	18.3829
NEK2	18.3689
DHX34	18.3532
ZNF696	18.344
CPSF3	18.3252
UCK2	18.321
PDCD5	18.3047
ALG1	18.2721
IRGQ	18.2655
MESP1	18.2429
MRPS21	18.2427
MANBAL	18.2285
HDAC11	18.2208
PFDN2	18.2159
NHP2	18.1969
CAP2	18.1934
PRCC	18.1857
RUVBL2	18.1741
ZWINT	18.15
DNAJB11	18.1484
C1orf35	18.1395
PUF60	18.1365
SMARCA4	18.1322
CYHR1	18.1311
PLEC	18.1305
TXNL4A	18.1139
AKR1C3	18.1096
PSMD8	18.1032
PFDN6	18.0976
DYNLL1	18.0922
UBE2Q1	18.082
UBAP2L	18.0669
GPS1	18.0648
MCM6	18.0614
H2AX	18.0586
NELFE	18.0391
PYCR2	18.0362
CDK5RAP1	18.0245
LAGE3	18.004
KPNA2	18.0031
NSUN5	18.0023
CDT1	18.0003
NME1	17.9836
BOLA1	17.982
PSMB5	17.975
PSMD2	17.951
CHAF1A	17.9474
PDZD11	17.9417
NCKIPSD	17.9347
DDX49	17.92
KIF20A	17.9153
PPM1G	17.9049
ABCF2	17.8835
COMMD5	17.8646
IDUA	17.8635
CENPA	17.8379
TIMM50	17.8217
TCF19	17.8079
STIP1	17.8075
STMN1	17.7956
REPIN1	17.7821
TMCO1	17.7814
PPM1F	17.7814
ACBD6	17.779
TMEM106C	17.7772
DSCC1	17.775
AKT1S1	17.7687
SH3BP5L	17.7658
UFC1	17.7626
HRAS	17.7538
QARS1	17.7452
CCDC137	17.737
TAFAZZIN	17.7332
NDC80	17.7319
ELOVL1	17.7314
COPS5	17.7295
B3GAT3	17.7243
OLFML2A	17.7153
ZNF174	17.7147
TNFRSF4	17.7131
NSMCE2	17.702
ENAH	17.7013
CNIH4	17.6974
GLMP	17.6834
SNRPE	17.6832
SNF8	17.6813
KIF2C	17.6792
SSR3	17.6776
RFC4	17.6755
SUB1	17.6667
TMEM81	17.6663
PGP	17.6652
FAM83D	17.6631
CFL1	17.6518
TUBG1	17.6435
PSMG3	17.6413
COPS6	17.6342
ARFGAP1	17.6309
NARF	17.6289
FTSJ3	17.6233
POLR1A	17.6138
CCT6A	17.5983
INTS1	17.595
TMEM79	17.5861
ABCB8	17.5716
TRAF2	17.553
POLR2K	17.5439
CDCA3	17.5435
KLHL12	17.5361
SSR2	17.5358
ILF2	17.5334
SNRPA	17.5226
NOMO1	17.5162
LSM4	17.5111
TARBP1	17.4914
C19orf25	17.4883
RFXANK	17.4707
PA2G4	17.4692
CLPTM1	17.4659
GET3	17.4617
FOXM1	17.4611
NT5DC2	17.4556
CORO1B	17.4451
NOTCH3	17.4251
EFNA4	17.4185
BLOC1S3	17.4176
SPATS2	17.4161
VARS1	17.3958
CKS1B	17.3874
DDB1	17.3776
MANF	17.3742
AP1S1	17.3735
ZNF517	17.3688
POLR2L	17.3583
DEAF1	17.3451
UBL4A	17.3422
TRAPPC9	17.3406
ACLY	17.3231
HSP90AB1	17.3192
B4GALT7	17.3161
CENPH	17.3161
HJURP	17.315
UBE2M	17.3146
RHBDD3	17.3135
TTL	17.3124
COP1	17.3095
CUL7	17.2802
DCTN2	17.2647
POP4	17.2534
LAMTOR1	17.2516
COA6	17.2431
PLK1	17.2334
KIF4A	17.2307
MRPL24	17.2279
EMC3	17.221
ATP6V1E1	17.2037
HDGFL2	17.1777
TSEN54	17.1771
PYCR3	17.1768
NTPCR	17.1629
SART1	17.1624
PDSS1	17.1615
FAM50A	17.1582
ASF1B	17.1545
TBC1D7	17.1539
PSMD10	17.142
ZNF775	17.1364
SNRPC	17.1296
ABHD12	17.1224
EEF2KMT	17.1204
MYBL2	17.1162
TMEM120B	17.1157
SLC39A3	17.114
BCAP31	17.0971
RGS5	17.0793
RIC8A	17.0592
DRAP1	17.0571
NUDT1	17.0481
MCM4	17.038
ORMDL2	17.0215
MAVS	17.0198
PBK	17.0163
MROH1	17.0026
SORT1	16.9942
RRP9	16.9942
C11orf68	16.9869
SHARPIN	16.9815
NAGPA	16.9807
NEU1	16.9803
TMEM104	16.9752
DOLK	16.9713
C17orf58	16.9684
FAM83H	16.9611
GLI4	16.9579
VPS33A	16.9427
RRP36	16.9361
TONSL	16.9333
NR2C2AP	16.9152
GPATCH4	16.9136
CRTC2	16.9115
PSMD1	16.9057
SIRT7	16.9037
SAMD1	16.9025
KAT2A	16.8999
MRPS23	16.8967
PEA15	16.8913
MLEC	16.8882
BOP1	16.8854
HMMR	16.8845
CDC6	16.8769
MYPOP	16.8744
MCM7	16.8637
HSF1	16.857
CCDC34	16.8507
ITGA6	16.8452
CYB561D2	16.8374
DRG1	16.8343
CPSF4	16.8199
AATF	16.8048
SRM	16.8046
MED24	16.7713
CENPF	16.7637
GMEB2	16.7512
ERGIC3	16.7471
SMG9	16.7405
IPO13	16.7368
CDKN2C	16.7346
SLC12A7	16.7325
UQCC2	16.7321
EIF2B1	16.7255
DNAJC5	16.719
JMJD4	16.7189
MCRS1	16.714
ZBTB7B	16.7043
EDC3	16.7038
MLST8	16.702
THOC5	16.6903
DLGAP5	16.6895
PSMC2	16.6823
MAP4K2	16.6721
CASTOR2	16.6684
EPRS1	16.6682
ATG13	16.6663
ESS2	16.6621
RTL10	16.6481
BANF1	16.6449
EIF2D	16.6374
MRPS7	16.6329
UGGT1	16.6318
MCM3	16.6223
RAB5C	16.6096
ZFPL1	16.6046
NAA10	16.6032
UQCRH	16.5987
POLRMT	16.5947
PDRG1	16.5731
TBRG4	16.5731
UNC45A	16.5649
TPX2	16.5568
EIF3B	16.5524
RPUSD1	16.5463
GPR137	16.5428
AP3B1	16.5428
CHCHD4	16.5313
LAMTOR2	16.528
CD200	16.5278
ZNF692	16.526
DOCK6	16.5238
YIPF3	16.5219
TPRA1	16.52
ITGB1BP1	16.5174
POLR3K	16.5141
ZDHHC24	16.5113
LAMA4	16.5093
TRIM27	16.505
CCHCR1	16.4946
PYGB	16.4908
ACYP1	16.4885
RCCD1	16.4851
TROAP	16.4825
NABP2	16.4804
UBQLN4	16.4792
GSS	16.4761
DSN1	16.471
ATP13A1	16.4627
CPQ	16.4554
JPT1	16.4526
METTL5	16.4478
ATG10	16.4448
ELOC	16.4325
NCSTN	16.432
ZNF282	16.4295
TMEM161A	16.4234
MFSD5	16.4162
MAP2K2	16.4141
QPCTL	16.4116
STX10	16.4034
TIMM17B	16.397
ZSCAN2	16.3895
GNA12	16.387
HAX1	16.3845
CTNNA1	16.3818
MED19	16.3763
TFG	16.3715
FAM219A	16.3698
ZNF335	16.362
ANAPC11	16.3608
RCC1L	16.3585
MRPS12	16.3468
UPF3B	16.3379
DHX30	16.3378
EHMT2	16.332
NDUFA1	16.3292
PRKRIP1	16.3286
COL4A2	16.3227
PSKH1	16.3112
CDC25C	16.3108
H2AZ1	16.3032
SSBP1	16.2977
GMPPB	16.2805
AAGAB	16.2721
NCLN	16.2717
KIAA0100	16.2707
TUSC2	16.2627
C20orf27	16.253
FARSB	16.252
NDUFB3	16.251
OXA1L	16.2465
GPATCH3	16.2462
COPE	16.241
USP5	16.2394
BRAT1	16.2318
CCNF	16.2268
PPFIA3	16.2167
PPP1CA	16.2166
SAMD10	16.2132
GDI1	16.2128
SCAF1	16.2109
UTP14A	16.2069
KRI1	16.2047
SPSB2	16.2042
PORCN	16.1943
DTL	16.1942
TRAIP	16.1839
C6orf89	16.1669
COPZ1	16.1639
RPL26L1	16.1588
ANLN	16.1584
HDAC5	16.1584
CYSTM1	16.1439
ARMC1	16.1435
ZNF251	16.1429
SUV39H1	16.1412
CHTOP	16.1389
NOC4L	16.1309
RUVBL1	16.128
APLN	16.1248
KATNB1	16.1179
SLC39A7	16.1142
SAE1	16.1058
SRPRB	16.1004
UBA1	16.1002
C12orf73	16.0985
ZNF526	16.0973
TLCD1	16.0921
EXOC4	16.0875
TSPAN17	16.0864
WDR46	16.0862
RUSC1	16.086
VBP1	16.0751
SPDL1	16.0669
TMEM115	16.0504
KIF22	16.0464
MEN1	16.0441
LZTR1	16.0436
EXOSC5	16.0434
E4F1	16.0426
PRKAG1	16.036
PDAP1	16.0305
TPD52L2	16.0297
HMGXB3	16.0261
GNPAT	16.0247
TSEN15	16.0244
KHDC4	16.024
TMEM101	16.0238
BUD31	16.0228
ATP6V1H	16.021
RNF215	16.0181
ANKRD52	16.0028
ECT2	15.9952
AIFM2	15.992
MCM5	15.99
CCDC124	15.9873
RAD1	15.9849
NENF	15.9847
OSER1	15.9829
ARPC5	15.9812
IK	15.9708
CCDC22	15.9703
GOLGA3	15.9702
B4GALT3	15.969
MRPL21	15.9689
ARL16	15.9639
EDIL3	15.9614
LARS1	15.9365
KLC2	15.9346
CSPG4	15.9317
NF2	15.9313
PACC1	15.9279
SLC50A1	15.9193
TRMT1	15.9155
ABHD4	15.9154
POLM	15.9135
BROX	15.9039
HGH1	15.9031
SEC13	15.8952
TEDC2	15.8939
TAOK2	15.8934
NOL10	15.8927
ADRM1	15.8864
RBM19	15.8782
SLBP	15.8765
NUF2	15.8756
KXD1	15.8665
C1QTNF6	15.8651
GMNN	15.8636
ASPM	15.8627
MDK	15.8597
SLC39A13	15.8589
NDUFA6	15.8568
TMEM199	15.8564
TACC3	15.8551
FTSJ1	15.8542
SPTAN1	15.8534
METTL6	15.8508
CSNK1D	15.8501
CYBC1	15.8476
DDX56	15.8378
ZBTB45	15.8281
VPS11	15.8266
CLTA	15.8247
STARD3	15.8121
MPV17L2	15.8089
NSF	15.8051
SPIRE2	15.8017
NEDD8	15.8015
AARS2	15.7959
CDKN2AIPNL	15.7909
TMEM201	15.7898
MRPS15	15.7892
MTX1	15.7681
CTTN	15.7597
NBAS	15.7522
DGKQ	15.751
ARV1	15.7476
FLYWCH1	15.7364
EXOC3	15.7353
SKA3	15.7304
TRIM11	15.7295
ILF3	15.7262
ZKSCAN5	15.7202
SHC1	15.719
DAD1	15.7171
USP21	15.7169
LMAN2	15.7108
XPO5	15.7043
CCDC107	15.7037
CEP250	15.7014
EOLA2	15.6973
VPS28	15.6923
SNAPC2	15.6892
NDUFS6	15.687
PIGM	15.6847
METTL23	15.6815
TIMMDC1	15.6815
SIRT6	15.6714
HCFC1	15.6651
BCAT2	15.6579
PODXL	15.6542
NAA20	15.6495
AP3D1	15.6484
PEX11B	15.6409
NUP155	15.6262
SEC61A1	15.6181
CANT1	15.6152
MBOAT7	15.6101
DPH2	15.6026
YKT6	15.5993
GOLT1B	15.5919
DUS1L	15.5881
MUS81	15.5819
RFX5	15.579
UXS1	15.5786
PHPT1	15.5782
ATP5PD	15.5776
PQBP1	15.5753
TMEM250	15.5745
NACC1	15.5734
ATIC	15.5718
DLL4	15.5691
ZNF707	15.5596
SLC25A29	15.559
IL3RA	15.5528
METTL2A	15.5506
VPS16	15.5451
THAP8	15.5449
APEX2	15.5412
APIP	15.5368
ERI3	15.5334
CETN2	15.5301
CCDC97	15.5158
MRPS16	15.5081
MTG2	15.4973
COPG1	15.4904
MRPL36	15.4887
INKA1	15.4845
SNRPB	15.4834
CASC3	15.4766
MARS1	15.4601
POLA2	15.46
NUDT2	15.4525
B3GALNT2	15.4485
STX4	15.4462
ATP5MF	15.4443
MARK4	15.4438
LIG3	15.4435
DPM2	15.4432
PDXK	15.443
ZNF7	15.4398
COA4	15.4395
CLK2	15.4389
RNPEPL1	15.438
PTK2	15.4263
EBNA1BP2	15.4258
TIPRL	15.4216
TCOF1	15.4182
CSTF2	15.4181
SUPT5H	15.4116
RPTOR	15.4054
CHMP2A	15.4025
SND1	15.4023
GPANK1	15.3964
RETREG2	15.3936
HAUS5	15.388
ANO10	15.3872
TBCC	15.3869
LMNA	15.3845
VCP	15.3833
RBP7	15.3825
RBBP7	15.3824
HSPA4	15.374
FAAP24	15.3659
XRCC1	15.3653
TRMU	15.3579
SLC35B1	15.3534
ATP6V1F	15.3438
NCAPH2	15.3429
FBXL6	15.3399
SPRYD3	15.3378
C1orf43	15.3376
BRMS1	15.3352
R3HDM1	15.3284
PPME1	15.3279
PRIM2	15.3221
VAC14	15.311
ACOT8	15.3102
GMPPA	15.3089
RPUSD3	15.3067
MAGED2	15.3042
ATP5MC1	15.3021
DNAJB6	15.3018
POLD1	15.2976
NCBP2AS2	15.2939
GARS1	15.2934
DHX37	15.29
VWF	15.2853
CSTB	15.2837
TMX2	15.2819
SUCO	15.2723
ZC3HC1	15.2689
ATG3	15.2664
MCAM	15.2572
TXNDC9	15.2571
CCDC142	15.2478
MRPL9	15.2456
PSME3	15.2412
SAP130	15.22
NRDC	15.2175
FOXK1	15.2148
LARP1	15.2112
ABCF3	15.2094
SNX27	15.2009
PDE6D	15.2002
RBM42	15.1996
TMEM94	15.1804
ALKBH4	15.1802
PRR11	15.176
KEAP1	15.1743
TMEM183A	15.1731
GNPTG	15.168
ARFRP1	15.1615
ZNF623	15.161
PMVK	15.1591
CABIN1	15.1581
HARS2	15.1572
SRA1	15.157
CCDC167	15.1479
BSG	15.1435
WDR70	15.1421
ZNF706	15.1363
SKP1	15.1333
IMPDH2	15.1303
RAD18	15.1218
RHOA	15.1202
PSMA4	15.1179
LMNB2	15.1178
TTC1	15.1161
PIGX	15.1125
NAA60	15.1085
RALY	15.1075
SNRPD2	15.1071
BAG6	15.1041
METTL18	15.102
TRMT2A	15.097
MAPKAPK2	15.0929
TRIM65	15.0908
RPS6KB2	15.0825
EIF2B5	15.0813
SAMD4B	15.0776
MAPKAP1	15.0717
GGCT	15.0614
ZNF740	15.0603
MEF2D	15.0564
C1orf198	15.0558
EMC2	15.0428
CCDC93	15.0401
TMEM184B	15.0386
LAMC1	15.0376
FKBPL	15.0353
WFS1	15.031
MOB2	15.0247
RABGGTA	15.0241
PI4KB	15.0198
ZNF219	15.0193
POMGNT1	15.0183
PCBP4	15.0175
PCNA	15.0174
PARP2	15.0161
GLRX3	15.0148
GSK3A	15.0093
GCN1	15.0086
XYLT2	15.0073
AGPAT1	15.0042
ZBTB17	15.0022
POP5	15.0019
RBM28	15.0002
KLF13	14.9957
ENSA	14.9902
TEPSIN	14.9889
LAMTOR5	14.9754
C19orf53	14.9691
SBF1	14.9662
EIF5B	14.9646
PHB1	14.9608
WDR4	14.9565
GORASP2	14.9547
METTL13	14.9539
PXMP4	14.9534
SLC52A2	14.9488
IQCE	14.9433
RMND5B	14.9399
SYMPK	14.9393
GINS1	14.9374
TBC1D31	14.9341
STT3B	14.9324
ADIPOR1	14.9299
SDF2	14.9298
P3H1	14.9222
BORCS8	14.9218
SYPL1	14.9152
OLA1	14.9151
GLA	14.9139
SUV39H2	14.91
IP6K2	14.9015
RFT1	14.9014
PRKCSH	14.8923
PPIB	14.8917
DXO	14.8917
HTT	14.8879
KIF11	14.8869
CACYBP	14.8808
GIT1	14.8784
PDCL3	14.874
DEF8	14.8707
ZNF512B	14.8615
STT3A	14.8553
PPIL1	14.8501
PDGFA	14.8501
CENPU	14.85
UBL7	14.8498
SPCS2	14.8489
MCTS1	14.8482
CYC1	14.8451
DAXX	14.8444
BUD23	14.838
NUP133	14.8368
REXO4	14.8356
DCAF13	14.8337
PSPH	14.8308
CBFA2T2	14.8288
TCTA	14.8277
FAM20B	14.8236
ZMAT5	14.8235
MSH2	14.8206
GOSR2	14.8172
BPGM	14.809
LYRM4	14.8041
IMP4	14.8029
RAE1	14.7999
PRPF6	14.7946
MIF4GD	14.7897
ATP6V1C1	14.7838
PSMC3	14.7789
EMC7	14.7788
GNAZ	14.7741
USP14	14.7709
MPZL1	14.77
USP39	14.7689
ARHGEF11	14.7669
WDR53	14.7617
CSE1L	14.7605
KPTN	14.7561
FAM111B	14.7545
LAS1L	14.7505
TSC2	14.7497
TELO2	14.7481
ATPSCKMT	14.7466
CC2D1B	14.7431
THEM6	14.7368
HEXB	14.7322
TATDN2	14.7294
ZNF207	14.7277
ATP6V0A1	14.7265
CBX3	14.7261
TCFL5	14.724
ERLEC1	14.7085
ZMYND19	14.7074
TMEM147	14.707
SMYD3	14.7048
ING5	14.702
ZNF544	14.7006
TOMM20	14.7005
LSM2	14.6949
DDOST	14.6894
TBC1D13	14.6773
SRP14	14.6768
SF3A2	14.6755
ARPC1A	14.6728
AP4M1	14.6701
ZSWIM9	14.6658
WASHC5	14.6648
RTN3	14.6634
SUMO2	14.6615
PRPF3	14.6566
KLHL22	14.655
APOO	14.6499
UBA5	14.6464
ANKRD54	14.6453
MAP3K11	14.6445
NVL	14.6423
ACAD9	14.6376
NOL7	14.6369
SLC35F6	14.6367
NDUFS2	14.6303
EIF3K	14.6169
MAN1B1	14.6168
DUS4L	14.6167
GPKOW	14.6146
ZSWIM1	14.6113
POC1A	14.61
OSGEPL1	14.6096
METTL3	14.5949
UBE2O	14.5947
TMEM209	14.5862
DENND4B	14.5791
TRAPPC3	14.5753
ROBO1	14.5647
CDK16	14.5628
FAF1	14.5622
MED25	14.5584
AHSA1	14.5526
RBM45	14.548
CDPF1	14.5473
CDKN2A	14.5465
TMEM167A	14.5433
NEDD4L	14.5416
VIRMA	14.5349
MRPS14	14.5317
VPS25	14.5309
NDUFA12	14.5302
NAT10	14.5287
CWC27	14.5277
OTUD6B	14.5254
CUL9	14.5252
LEMD2	14.5244
DHX57	14.5216
KIAA1522	14.5174
ZNF605	14.5149
MAD2L1	14.5089
PHF14	14.5082
TTC9C	14.5071
IPO9	14.5024
CDKN2B	14.4985
AGO2	14.4969
NELFB	14.4928
TMED9	14.4887
SMG7	14.4871
CANX	14.485
RBM3	14.482
NPRL2	14.4796
PSMA1	14.4709
BOLA3	14.4701
PSMC5	14.4675
TP53I3	14.465
DVL3	14.4646
KNOP1	14.4642
CCT5	14.4639
PPP6R1	14.4631
RAN	14.4598
EFTUD2	14.4582
PRELID1	14.4536
DUSP12	14.4527
CCNA2	14.4519
NELFA	14.4517
TSG101	14.449
C14orf93	14.4465
FOCAD	14.4463
C6orf136	14.446
TXNL1	14.4447
ATP6V0B	14.4425
ANKZF1	14.4366
COX8A	14.4349
TRNAU1AP	14.4331
GSDMD	14.4329
MXD4	14.4326
PTOV1	14.4312
DPAGT1	14.4284
RAD51	14.426
INTS7	14.4199
MAST3	14.4198
PMF1	14.4174
EED	14.412
GOLPH3L	14.4114
MMS19	14.405
CKS2	14.4036
ELAVL1	14.4008
MFAP1	14.4001
ZNF865	14.3896
EDEM2	14.3866
KNSTRN	14.386
AUP1	14.3818
RRM1	14.3816
APBA3	14.3802
NME6	14.3752
MRPL17	14.3737
SNRPA1	14.3705
LRFN3	14.3693
SHKBP1	14.3661
ARF1	14.3629
NARS1	14.3596
TJAP1	14.3584
CCT8	14.3574
PRPF31	14.356
RRP7A	14.3558
PKN3	14.3534
CPSF6	14.3513
ZBTB9	14.3494
RBIS	14.3479
AGAP3	14.3474
MED27	14.3471
TECPR1	14.3443
CAPN10	14.3416
UQCC3	14.3403
TIMM10	14.338
ORC1	14.3313
FOXS1	14.3308
FAM220A	14.3279
RNF220	14.3273
HTATSF1	14.3262
NDUFAF3	14.3217
MTMR14	14.3202
RPAP1	14.3134
CAD	14.3123
SNU13	14.3105
ATP6V0D1	14.3036
ALG8	14.3025
OTUB2	14.2976
RCN2	14.2974
TRIM28	14.2893
LYSMD1	14.2835
TRAF7	14.2814
TMEM258	14.2785
SKIV2L	14.2741
MORC2	14.2727
CUTA	14.272
BABAM2	14.2692
DROSHA	14.2585
IFRD2	14.2538
GINS2	14.2486
SGTA	14.2437
HNRNPC	14.2407
PPP1R16A	14.2406
ERCC2	14.239
EIF2B4	14.2381
FKBP1A	14.2376
NFKBIL1	14.2361
TMEM187	14.2349
POLR2J	14.2349
XRCC6	14.2329
CENPB	14.2308
SNX11	14.2276
NDUFAF2	14.2238
ACTR5	14.2217
ZNF16	14.2171
GNL2	14.2146
PEX6	14.2071
CCT7	14.2054
TIMM13	14.2043
DKC1	14.2009
STK25	14.1962
INCENP	14.1939
NDOR1	14.1908
RPSA	14.1848
RNPEP	14.1821
SLC26A2	14.1765
CAMK2G	14.1745
ADCK2	14.1736
TCF3	14.1729
NDUFS8	14.1686
SAAL1	14.1661
EIF2B2	14.1651
KMT5C	14.1631
NES	14.1569
CCDC134	14.1539
PSMD3	14.153
TBL2	14.1508
MTX2	14.1491
AAAS	14.1463
GGA3	14.1462
MARCHF2	14.1456
RHOT2	14.1449
ZNF500	14.1446
GRK6	14.1384
NUDCD3	14.1382
TAF9	14.1368
IFI27L1	14.1344
CKAP2	14.133
CD2BP2	14.1305
DMWD	14.1263
RNF187	14.1236
CDC123	14.1128
MAFG	14.1078
TRMT61A	14.107
EMC8	14.1023
CNPY2	14.1016
MTCH1	14.0973
TMEM223	14.0909
ATP6AP2	14.0895
MEPCE	14.0893
GTPBP4	14.0853
RARS1	14.0818
GFUS	14.0771
PIN1	14.077
HSPBP1	14.0735
AKAP8L	14.0729
EIF3D	14.0723
UQCRHL	14.0704
ZSCAN16	14.0701
ATG7	14.0697
MRPL47	14.0679
LUC7L3	14.0656
SLC33A1	14.0645
OTUB1	14.0578
POC5	14.0576
FUS	14.0557
PIP4P1	14.0511
RAD51C	14.0398
CRELD2	14.0387
PES1	14.0342
TAGLN2	14.0333
ZFP62	14.0326
THUMPD3	14.0312
NUP37	14.0299
TRAPPC4	14.024
WASHC2A	14.0237
LOXL2	14.0201
HMGA1	14.0111
URM1	14.008
KIF3B	14.007
WDR24	14.0059
IPO11	14.0052
ANKRD39	14.0041
HES6	14.0028
IGSF8	14.001
XPO6	13.999
WDR61	13.997
BUB3	13.9882
BRAP	13.9859
MAPK3	13.9819
LETM1	13.9809
RRP1	13.9806
NDUFA4	13.9771
ZMPSTE24	13.9763
SLC25A3	13.9735
EIF1AD	13.9722
IRF3	13.9688
TMEM38B	13.9674
ZNF646	13.967
ZNF200	13.9656
COLGALT1	13.9601
HEY1	13.9576
NAIF1	13.9539
C14orf119	13.9513
CAPN15	13.9513
GMPS	13.946
SAP30BP	13.9421
SOCS7	13.9403
ANKRD27	13.9371
FBRSL1	13.9354
EIF2S2	13.9348
DNAJB2	13.9343
SNAP47	13.9289
MRPL51	13.9211
NUP85	13.921
XPO1	13.9186
PIDD1	13.9174
INO80E	13.9164
ATXN7L3	13.9115
HGS	13.9113
TSN	13.9104
RAD21	13.9093
ANAPC5	13.9045
DLGAP4	13.9039
HNRNPU	13.9032
PSMD11	13.8948
MYDGF	13.8943
TIMM29	13.8912
ZCCHC17	13.885
RAD9A	13.8848
CCDC159	13.8836
TSR3	13.8826
STIM1	13.8813
RP9	13.8779
COG7	13.8776
CMSS1	13.8744
UBE2D2	13.8743
DNAAF5	13.8737
FAM98C	13.8732
TMA16	13.8719
CCT2	13.8715
HSPA14	13.8683
TBL3	13.8659
C2orf76	13.8648
CHCHD2	13.8646
NIF3L1	13.864
TATDN3	13.8627
HIKESHI	13.8599
POLR2H	13.8596
TOPBP1	13.8594
ERAL1	13.8588
JCAD	13.8538
ABCC5	13.8503
SNRNP70	13.8443
MECR	13.842
RAP2A	13.8383
CIAO3	13.837
GTF2IRD1	13.8347
BCS1L	13.8306
PSMD13	13.8301
SUGP2	13.8133
PSMB3	13.8107
METTL2B	13.8026
YIPF1	13.8001
PPP1R14B	13.7984
HSPB1	13.7918
ACACA	13.7917
ODR4	13.7897
GIPC1	13.7872
KLHL7	13.7852
EIF3G	13.7847
PCYT1A	13.7823
CHCHD3	13.7768
H4C8	13.7753
MOGS	13.7731
PPP1R7	13.7685
HOMEZ	13.7681
MLH1	13.7677
AGGF1	13.764
DARS2	13.7633
ZC3H10	13.7624
RNF181	13.7613
ZNF414	13.757
PIGF	13.756
NSD2	13.7554
PCIF1	13.7519
SAFB2	13.7517
NAE1	13.7499
COPS7B	13.7497
SPRTN	13.7492
DONSON	13.7473
DPP3	13.7473
SMARCAL1	13.7429
YEATS2	13.7409
OST4	13.7408
CNOT3	13.739
INTS3	13.7293
JOSD2	13.7284
PPP2R3B	13.7282
TSNAX	13.7281
YJU2B	13.7222
LIG1	13.7218
KLHDC3	13.7207
EIPR1	13.7194
PDCD11	13.7178
NDUFA8	13.7178
DCTN4	13.7174
ZNF581	13.7173
DBNL	13.7155
MRPS11	13.7131
DESI2	13.7116
MED20	13.7016
RHNO1	13.7013
RBM8A	13.6961
GRPEL2	13.696
TIGD6	13.6959
PWP1	13.6953
XAB2	13.6934
ZNF687	13.6925
EZH1	13.6917
ZFP64	13.6913
CAPNS1	13.691
NISCH	13.6898
SEM1	13.6882
BCL2L12	13.6843
SDHAF1	13.681
BYSL	13.676
RHOC	13.6722
NTAQ1	13.67
DDX51	13.6686
DPF2	13.6681
TOMM22	13.6652
BBS4	13.6645
GAS2L1	13.6604
AP1M1	13.6564
SCAP	13.6462
CCAR1	13.6456
PRKDC	13.645
GLB1	13.6437
ISG20L2	13.6421
SF3B2	13.6418
ZBTB40	13.6407
CHMP6	13.635
GRAMD1A	13.6344
BAP1	13.634
NAA80	13.6319
C1orf216	13.6275
ATP6V1D	13.6265
CLEC16A	13.6249
TBC1D17	13.6216
METTL25B	13.6207
COG4	13.6173
SFSWAP	13.6163
COX6B1	13.6116
TMEM14C	13.6111
AP2A1	13.6099
NAP1L4	13.6065
MAF1	13.605
GPC3	13.604
H1-0	13.6014
MACROH2A1	13.5996
CCT4	13.593
TBCB	13.5897
EEF1D	13.5864
SRP68	13.585
BOD1	13.5837
CHEK1	13.5817
FAM199X	13.5784
OPA3	13.5781
RNF213	13.5743
PTMA	13.5731
MAST2	13.5676
ZSCAN32	13.5672
OGG1	13.5671
TMEM126A	13.5659
TPM3	13.5652
P4HA2	13.5651
FAM222A	13.5621
PRMT3	13.561
GRN	13.5588
DDX10	13.5571
SEC22C	13.5538
NFRKB	13.5484
PACS2	13.5483
RAB3GAP2	13.5473
GRB2	13.5409
WDCP	13.5397
IFT27	13.5382
ROMO1	13.5342
MAEA	13.5313
ATAD2	13.5308
CCDC51	13.5251
TMEM164	13.5211
RTF2	13.5182
HIF1AN	13.5096
NSFL1C	13.508
MICALL1	13.5067
TOMM34	13.5046
WDR12	13.5013
BRD9	13.4961
DCTPP1	13.4946
ALYREF	13.4937
PIP4K2B	13.492
SSR1	13.4896
ZMAT2	13.4867
NUCB2	13.4863
ZNF263	13.4859
ENGASE	13.4853
RPS19BP1	13.4838
RBM10	13.4786
HSPB11	13.4765
HARBI1	13.475
DGKZ	13.474
UTP6	13.4739
LRRC45	13.4721
ZNF628	13.4713
SLC38A6	13.4641
SAMM50	13.4639
PTP4A3	13.4573
SMIM29	13.4547
MTA3	13.4545
TBC1D25	13.4527
WDR76	13.451
C18orf21	13.4485
C7orf50	13.4482
CHCHD1	13.4472
CAMLG	13.4455
CCDC61	13.4384
ABCD1	13.4346
TRMT112	13.4341
POLR1C	13.4329
MYO19	13.4324
COPA	13.4306
MED22	13.427
CIAPIN1	13.4266
ZNF205	13.4265
ZSCAN9	13.4243
COMMD3	13.4237
SNX17	13.4234
APEX1	13.4217
LRPAP1	13.418
HPF1	13.417
INTS4	13.4164
GLRX2	13.4142
RPS6KA4	13.4112
WDR45	13.4111
GMFB	13.4105
SEPTIN8	13.4045
NR1H2	13.4034
CYP2R1	13.3998
PRDX5	13.3992
ADCK5	13.3942
GM2A	13.3941
ABCC10	13.394
NDUFB4	13.3937
RPIA	13.3923
PPP2R1A	13.3802
ARFIP2	13.3769
UBN1	13.3751
C16orf91	13.3751
DPY30	13.374
SF3B6	13.374
SEMA4F	13.3658
PUS1	13.3609
FARS2	13.3558
TIMM44	13.3471
BUD13	13.3453
POLR3A	13.3379
WDR5	13.3347
MINDY1	13.3311
RNF8	13.3265
EMD	13.3262
CD99L2	13.3162
PSME3IP1	13.3151
IARS1	13.315
PAFAH1B3	13.3124
GPATCH1	13.3117
PRUNE1	13.3066
COX5A	13.3048
TRIM25	13.3006
KIAA0232	13.2994
YWHAB	13.2988
SEPTIN9	13.2978
KATNIP	13.2978
ATF6B	13.295
PBXIP1	13.2929
FANCF	13.2914
RPLP1	13.2906
PPCDC	13.2855
RAB22A	13.2833
ISCA2	13.281
PHF19	13.2795
CRAMP1	13.2767
HSPA12B	13.2766
GTF2E1	13.2753
RNF113A	13.2735
AJM1	13.2711
TPRKB	13.2708
KCMF1	13.2701
RPS5	13.2685
STK11IP	13.2676
DBF4	13.2667
PSRC1	13.2613
RNF216	13.2535
SLC9A6	13.2514
YAE1	13.2502
GRINA	13.2495
DHX16	13.2489
THOC2	13.2473
ZFAT	13.2457
KIFC2	13.2443
SLC4A1AP	13.244
HINFP	13.2398
ASCC2	13.2334
CHTF18	13.2316
WDR55	13.2242
STRN4	13.2221
UBTF	13.2208
MAP4K4	13.2182
ADCK1	13.215
RRP15	13.2135
INPPL1	13.2134
CCDC163	13.2104
MED29	13.2077
CENPX	13.2073
IDH3G	13.203
BZW2	13.2008
DNM1L	13.1992
TATDN1	13.1976
ALG6	13.1963
ZNF143	13.1932
GAK	13.1877
GAPDH	13.1769
POLR3F	13.1767
MRPL13	13.1671
LUC7L2	13.166
SNUPN	13.1654
MRPL33	13.1638
ERCC1	13.1588
GBP2	13.1579
RGS12	13.1567
DDX1	13.1555
KCTD2	13.154
PTPN23	13.152
FXR1	13.1516
RNF25	13.1513
XRCC3	13.1501
CCNQ	13.1476
CUL4B	13.1449
WASHC2C	13.1448
NPTN	13.1432
PCDH17	13.1429
H3-3A	13.1415
CNPPD1	13.1395
CYB561D1	13.1358
LCMT1	13.1268
MTERF3	13.1261
LIN9	13.1248
RASSF1	13.122
AP2M1	13.1212
ZMIZ2	13.1207
CLCN7	13.118
CBX1	13.1177
NELFCD	13.117
TAX1BP1	13.1151
DAZAP1	13.1114
MTHFD1L	13.1113
MPC2	13.1096
SSNA1	13.1095
TRIP4	13.1018
FLYWCH2	13.1017
LAMTOR4	13.0933
TIMM17A	13.0933
SRD5A3	13.0926
RPP40	13.0918
IRF2BP2	13.0911
SLC25A43	13.0897
ZNF473	13.0883
DIS3L2	13.0873
CLTC	13.0873
EIF4ENIF1	13.084
DAGLB	13.084
STMP1	13.0824
HRCT1	13.0816
ARHGAP39	13.0768
C15orf40	13.0742
TCHP	13.0728
NUDT5	13.0708
TIPIN	13.0701
TMEM80	13.0689
HNRNPR	13.0672
FAM200A	13.0668
EVI5L	13.0653
UBE2L3	13.0581
SMC2	13.0573
MCM2	13.0569
SMIM4	13.0553
SLC39A10	13.0533
APEH	13.0458
SEC61G	13.0431
STK19	13.0398
NOP56	13.0371
DNMT1	13.0363
TRIM56	13.0346
PTGES2	13.0292
WIZ	13.0258
ABCF1	13.0249
RPRD1A	13.0222
DERL1	13.0217
ALG13	13.0157
NUP43	13.0141
UBXN1	13.0096
SAYSD1	13.0094
STC2	13.0068
PTGES3	13.0016
VPS29	12.9968
RABGGTB	12.9949
PSMA7	12.9938
RIMOC1	12.9933
APH1A	12.9928
FBXO45	12.9927
ZNF3	12.991
NCAPD2	12.9882
JAG2	12.9871
GPBP1	12.9862
NKAP	12.9828
UVSSA	12.982
SYNGR2	12.9806
FIGNL1	12.9793
NUP93	12.9777
NDUFB9	12.9768
ORC5	12.9759
DDX27	12.9747
CYB561A3	12.9744
PRR14	12.9698
GATAD2B	12.9674
MED7	12.9674
RAB3A	12.9672
MRM1	12.967
TSSC4	12.962
SF3A3	12.9617
TBCD	12.9556
RAC1	12.9551
CUEDC2	12.9545
PNPLA6	12.9515
SLC26A11	12.9512
RAB24	12.946
EXOSC1	12.945
PTRH2	12.9449
QRICH2	12.944
TSSK6	12.9373
ANP32A	12.9373
PIGG	12.9334
C3orf62	12.9295
PLGRKT	12.9285
MEGF8	12.9281
TAB1	12.9243
PPHLN1	12.9235
HCN3	12.9232
GGA1	12.9229
TIMM8B	12.9222
DDX59	12.9215
JTB	12.9173
SPARCL1	12.9098
RBMX2	12.9097
SNRPD1	12.9093
CEP72	12.9083
NKIRAS2	12.9061
ZNF76	12.9059
CEP68	12.9058
HAT1	12.9051
AGBL5	12.9036
AMBRA1	12.8964
SFT2D2	12.895
TSACC	12.8912
RBM15B	12.8865
NPRL3	12.8836
RAB11FIP4	12.8821
CRIP3	12.8805
RNF10	12.8742
MIER2	12.8729
POP1	12.8682
TYK2	12.868
C4orf46	12.863
MOSPD3	12.8628
SDF2L1	12.8624
UGGT2	12.8603
ZNF341	12.8602
TRMT12	12.8558
BX255925.3	12.8556
ADCY6	12.8533
ATP5F1E	12.8523
DHX29	12.8493
NUB1	12.8491
RAD51AP1	12.8487
ZNRD2	12.848
PPIL3	12.8471
VPS37C	12.8432
HSF4	12.8417
PLA2G6	12.8414
REEP4	12.8393
MDH2	12.8307
CCNE1	12.8292
STC1	12.8268
ECD	12.8256
OCRL	12.8221
DENR	12.822
PGS1	12.8182
DDIT3	12.8176
RNF20	12.8174
RCOR3	12.8162
PARP1	12.815
RBCK1	12.8131
SLC12A9	12.8106
IER3IP1	12.808
RFC3	12.8074
BLOC1S4	12.8063
MRPL52	12.8058
CSNK1G2	12.8051
NOP10	12.8028
RPL38	12.802
LEO1	12.7977
RSAD1	12.7974
SLC38A7	12.7947
GID8	12.7888
TTLL1	12.7846
SMARCB1	12.7811
STX16	12.7766
TEX264	12.7762
PPP1R12C	12.7723
PLA2G4C	12.7692
LIMD1	12.7687
CPNE1	12.7637
CCDC86	12.7617
ZBED8	12.7594
DDX11	12.7579
SMARCD1	12.7543
WASH6P	12.754
PNKP	12.7539
TADA3	12.7536
GNL1	12.7529
STX6	12.7525
UNC119B	12.7509
MCOLN1	12.7479
TNIP2	12.7462
HDAC1	12.7458
PPIP5K1	12.7431
WSB2	12.7373
BLZF1	12.7329
AVL9	12.7324
SIL1	12.7281
C1orf56	12.7248
UNK	12.7161
GALNT10	12.7137
EIF6	12.7098
SWI5	12.7082
PIH1D1	12.708
CNOT10	12.7056
PRKD2	12.7027
SEPHS1	12.7018
SLC35A4	12.6974
MRPL58	12.697
NCOA6	12.6963
CHML	12.6913
PPP2R5B	12.6901
PTBP1	12.6886
CKAP5	12.681
MED8	12.6766
TFRC	12.6749
HIGD2A	12.6728
GIGYF1	12.6724
FKBP8	12.672
RPP38	12.6672
BRK1	12.663
SSRP1	12.6623
ASXL1	12.6618
ZFYVE26	12.6605
PTPRG	12.6596
MRTFA	12.6577
HYAL2	12.6572
CYTH2	12.657
NPC1	12.6566
EPS8L3	12.6515
UTP18	12.6481
BAX	12.6467
SPATA24	12.6428
ZNF316	12.6405
DGCR2	12.6369
H2AZ2	12.632
MYH14	12.6314
CDK4	12.6282
PHF20L1	12.6229
FARSA	12.6187
AK6	12.6179
GATD1	12.6158
HSDL1	12.6155
PYM1	12.6135
PTDSS2	12.6129
RBM14	12.6109
CDAN1	12.6095
SLC35A2	12.6034
ZC3H8	12.6031
LONP1	12.5948
WASF2	12.5947
CS	12.5945
ATP6V0E1	12.5882
RUFY1	12.5881
XPR1	12.5862
MFF	12.5859
HMGB2	12.5812
TMCO3	12.5797
MRPL10	12.5788
GPR89A	12.5733
SLC35C2	12.5673
COPS8	12.5648
ZNF622	12.5625
EOLA1	12.5625
ZNF212	12.5599
CD151	12.5552
CAPN1	12.5546
DOHH	12.5511
YDJC	12.5469
VAPB	12.5464
NME3	12.5416
DUS2	12.5366
ZNF787	12.5302
CDC23	12.5299
ATP5MC2	12.5278
RPUSD2	12.5277
CDK2AP2	12.5256
UCKL1	12.5233
BRIX1	12.5232
SH3PXD2B	12.5185
TMEM165	12.5179
GTF3C5	12.5171
RPP30	12.5162
REXO2	12.515
CACTIN	12.515
NUP107	12.5099
SOX13	12.5085
UQCRB	12.5076
RBX1	12.5049
SOX12	12.5041
ZNF766	12.5001
GGPS1	12.4974
TRMT6	12.4949
ORMDL1	12.4948
FANCE	12.494
UNC50	12.4925
CERS5	12.4919
RTCA	12.4856
SNX12	12.4832
EXOG	12.4791
NSD1	12.4725
GPR108	12.4722
ZNF580	12.4721
PFDN4	12.4689
ITGB3BP	12.4688
ITGA7	12.4675
DCAF4	12.4649
ADA	12.4614
TMEM50A	12.461
RIOX1	12.4596
ZNF74	12.4573
TTC27	12.4555
PLOD1	12.4539
NPM1	12.4501
EXOSC7	12.4498
ZNF576	12.4491
GBA2	12.4447
NUTF2	12.4442
C2orf68	12.4439
PDCD2L	12.4419
HS1BP3	12.4419
CCDC127	12.4413
COX7B	12.4398
PREB	12.4366
DLAT	12.4356
ZNF398	12.4334
AP1B1	12.433
MICA	12.431
WDR75	12.4285
BORCS6	12.4282
AGAP1	12.4254
GPR107	12.4244
STX5	12.4215
NOL11	12.4087
ZNF48	12.4083
BPNT1	12.4021
RBBP5	12.4005
EWSR1	12.3965
MFSD12	12.3948
TIMM21	12.3944
NRBP1	12.3932
SAP30L	12.3923
MED10	12.3909
CTU2	12.3879
NCOR2	12.384
MRPS33	12.3832
FKBP11	12.3814
ENTPD6	12.3794
H4C9	12.379
VRK1	12.3758
AP4B1	12.373
RGP1	12.372
NUP205	12.3718
IMMT	12.3702
TAF6L	12.3665
NANS	12.3656
C10orf88	12.3631
TOR2A	12.3624
DNMT3A	12.3593
ZNF34	12.3586
MTIF2	12.3583
ZBTB8OS	12.3576
WRNIP1	12.3572
ATOX1	12.3568
ANGPT2	12.3547
BET1L	12.3547
TMEM179B	12.3506
H3C10	12.3496
COX6C	12.3461
ARL15	12.346
COPS7A	12.3452
FAM104A	12.3442
CDK7	12.3413
RALA	12.3396
GFER	12.3362
RXRB	12.3352
CREB3L4	12.3339
KIF3A	12.3336
BCR	12.3304
GLMN	12.3304
POU2F1	12.3252
GRWD1	12.3238
CAPRIN1	12.3187
SRP9	12.3178
ZNF71	12.3164
PIP4K2C	12.3155
ADAR	12.3151
EIF4A3	12.3129
UNKL	12.3122
RETREG3	12.3118
CREB3L2	12.3104
TMEM41B	12.3087
HSPA5	12.3087
PEX2	12.3086
TMEM69	12.3081
COX19	12.3074
PPIH	12.3053
TUBGCP2	12.3047
SFXN4	12.3027
SEC22A	12.2951
NCAPG2	12.2944
DNAJC7	12.2913
STEEP1	12.2897
SRP72	12.2889
COMMD9	12.2887
ZKSCAN4	12.2876
ZWILCH	12.2874
NDRG3	12.2844
NCBP2	12.2819
ZNF552	12.2747
RPS6KC1	12.2723
GEMIN6	12.2722
C6orf226	12.2713
DDX54	12.27
MRS2	12.2665
TIMM9	12.2624
SMUG1	12.2613
F2RL3	12.26
UBL5	12.2595
ZBTB22	12.2592
MRPL22	12.2592
PECAM1	12.2591
SREBF2	12.2585
EIF3M	12.2576
DAPK3	12.2534
H2BC12	12.2522
MIS18A	12.2508
RBMX	12.2498
BBC3	12.2492
SHISA4	12.2481
CCDC174	12.2471
EXOSC9	12.2456
TM2D1	12.2444
MRPL15	12.2438
GHDC	12.2429
UBOX5	12.241
FAM174A	12.2408
KIFAP3	12.2398
THRA	12.2375
RNF7	12.2352
TTLL12	12.2325
FAM234A	12.2321
CDK5RAP2	12.2321
MRPS18A	12.2314
MRPS5	12.2299
MASTL	12.2284
COMMD2	12.2259
VSIG10	12.2253
C9orf40	12.221
CALU	12.2204
CENPBD1P	12.2192
ATP6V1A	12.2185
FAM3A	12.2185
ZBTB3	12.2167
TSEN34	12.2145
SERPINI1	12.2109
LARP4B	12.2109
FITM2	12.2096
ANAPC4	12.2062
INTS8	12.204
TRPC4AP	12.2023
METTL1	12.1996
AIMP1	12.1993
MMP11	12.1974
GTF3C2	12.1963
PRMT1	12.1947
TRAPPC12	12.1874
PAQR4	12.1823
MRTO4	12.1821
PRKAR2A	12.1789
PAIP1	12.1759
CLDN15	12.1748
INTS11	12.1744
KCTD13	12.1714
ATG12	12.1708
WWP2	12.1706
E2F4	12.1695
SPARC	12.169
PUSL1	12.1666
MRPL4	12.1629
NUDCD1	12.1613
ZNF785	12.1425
RAB10	12.1424
FDPS	12.1417
ZNF346	12.1409
VDAC2	12.1392
AAK1	12.1382
INKA2	12.1359
CMTM4	12.125
RAB13	12.1221
TBC1D20	12.1212
TUBG2	12.1185
CNOT11	12.1153
[truncated: 9,569 more rows]

## Sheet: TCGA_LUAD_ranks
PYCR1	35.9208
GOLM1	29.3614
FAM83A	28.1009
NME1	28.0369
B3GNT3	27.8614
ALDH18A1	27.6517
FERMT1	27.6486
SPAG4	26.963
SRPK1	26.7515
KIF26B	26.3753
PDIA4	26.1665
PPP1R14B	26.0914
UBE2T	26.0823
OCIAD2	25.928
SFXN1	25.7676
ETV4	25.5472
COL10A1	25.4986
PSAT1	25.4489
CRABP2	25.3551
MMP11	25.1446
RCC1	25.0446
PRDX4	24.8999
SPP1	24.8528
LGR4	24.8475
TOP2A	24.5819
TMEM184A	24.5687
UBE2C	24.3472
RASAL1	24.2476
KIF20A	24.2088
GPT2	24.0856
PHKA1	24.0816
GJB2	23.8978
CDC20	23.7472
EPHA10	23.6962
HMGB3	23.6768
CTHRC1	23.621
GINS2	23.5865
DLGAP5	23.4156
BIRC5	23.3381
PLPP2	23.3151
HMMR	23.2805
SLC2A1	23.1021
FUT2	23.0973
TEDC2	23.0643
TMEM182	22.8135
PLEK2	22.7962
EFNA4	22.7321
CCNB1	22.7162
PPAT	22.6421
RAB19	22.5895
SAPCD2	22.5532
ADM2	22.5518
IGSF9	22.5509
EPN3	22.458
KDELR3	22.4338
MRPL3	22.4017
TMEM177	22.3911
CBLC	22.3786
ZFP69B	22.2869
PLEKHN1	22.2657
MDK	22.2461
NLN	22.2388
CDKN3	22.2066
E2F8	22.1819
PTTG1	22.1744
KIF4A	22.15
KIF2C	22.146
PAICS	22.1431
IQGAP3	22.1088
SLC35F2	22.0608
CCNB2	22.0375
CEP55	22.0277
ANLN	21.9429
MELK	21.8803
ZWINT	21.8689
RRM2	21.8057
CDC6	21.771
TPX2	21.7548
BUB1B	21.7318
IQANK1	21.7246
NUF2	21.6967
EPCAM	21.6937
PAFAH1B3	21.6849
NPM3	21.5793
HNF4G	21.5647
TK1	21.5602
UHRF1	21.5561
MYBL2	21.554
GNPNAT1	21.548
GPRIN1	21.4955
CDC25C	21.4893
EEF1AKMT4	21.486
EXO1	21.394
NEK2	21.3729
ANKRD22	21.3012
FHL2	21.2692
SPTBN2	21.2377
PGM2L1	21.1261
GALNT7	21.1152
TMPRSS4	21.0446
PDCD2L	21.0327
GINS1	21.0229
ERCC6L	20.9747
CENPF	20.9734
SPC24	20.9147
STEAP1	20.8356
PAK1	20.8238
CDCA8	20.7821
ERO1A	20.7442
SKA3	20.7283
RMI2	20.7233
ECT2	20.6559
SLC50A1	20.5931
HJURP	20.5644
DEPDC1	20.5265
XDH	20.4937
PLK1	20.4697
TFB2M	20.4062
NDC80	20.3708
KCNN4	20.3635
AURKB	20.3513
CCT3	20.3348
CENPU	20.3321
MANF	20.3016
MMP1	20.2809
BUB1	20.2602
SFXN4	20.2546
KIF11	20.2339
CCNA2	20.2266
STX1A	20.2191
ORC1	20.1471
GYG2	20.1398
DCAF13	20.1335
CENPA	20.0833
SPAG5	20.0719
RALGPS2	20.0183
PROM2	20.0104
GREM1	19.9612
MANEAL	19.9276
MAD2L1	19.905
SRPRB	19.9003
AURKA	19.8693
ASF1B	19.8644
THBS2	19.8603
PCLAF	19.8533
MYO7A	19.8207
XPR1	19.8176
ST14	19.7474
PDK1	19.7473
PMM2	19.7083
STIL	19.7048
P2RY6	19.6936
FAM111B	19.6821
FUT8	19.6005
FANCA	19.5976
HS6ST2	19.595
MCM4	19.5848
AGMAT	19.5613
SLC25A10	19.5459
CCN4	19.5181
SGO1	19.4943
DEPDC1B	19.4681
UQCC2	19.4317
PUS7	19.3935
NCAPH	19.3862
RECQL4	19.3415
ARHGEF39	19.3379
KIF14	19.3281
C11orf80	19.3031
EZH2	19.2938
CKAP2L	19.222
EFNA3	19.2041
ASPM	19.1697
MKI67	19.1609
CHEK1	19.1506
LDHA	19.1148
ARHGEF16	19.1143
TNFRSF21	19.0665
CYP24A1	19.0653
PTPRH	19.0638
INAVA	19.0588
CCNE1	19.0517
C1orf74	19.0363
TTK	19.0047
NCAPG	19.0016
CDC45	18.9858
SYNJ2	18.8728
CNOT11	18.8639
RPP40	18.8386
CCDC167	18.8138
SLC39A11	18.8065
PBK	18.7419
ADAM8	18.7205
SGPL1	18.7149
HSPD1	18.7104
C1orf112	18.6707
MEX3A	18.6601
PIMREG	18.6551
P4HB	18.5919
CSTF2	18.5508
GTSE1	18.501
KPNA2	18.4801
CDCA3	18.4678
FAM136A	18.4108
PODXL2	18.4068
GGCT	18.3742
MARVELD3	18.2846
STK39	18.2826
NEIL3	18.2166
RHBDL2	18.1788
SLC35B1	18.1499
HELLS	18.1256
CILP2	18.1119
GMPPA	18.1111
TROAP	18.0998
DNA2	18.0694
ATPSCKMT	18.0482
AP1S1	18.0335
CCT5	18.0258
CDCA5	18.007
GFPT1	18.006
P3H4	17.9996
MTHFD2	17.9898
CDT1	17.9883
KIF18B	17.9378
ABCA12	17.9375
SOX4	17.9158
CBX8	17.9066
DDOST	17.9008
ORC6	17.8841
EPRS1	17.8784
MSTO1	17.8676
CDCA2	17.8659
MCM10	17.8194
TRAP1	17.7969
SHMT2	17.7777
JPT1	17.7599
ADAMTS14	17.7418
XRCC2	17.7249
ESCO2	17.7191
BHLHA15	17.7069
KNL1	17.6556
FLAD1	17.601
SHCBP1	17.5895
HSPE1	17.5793
PITX1	17.5775
FRMD5	17.5768
SLC52A2	17.5675
PTGES	17.5451
PPIL1	17.5429
KIF23	17.5331
RHNO1	17.5219
B4GALT2	17.512
POLE2	17.4916
KIFC1	17.4678
CENPI	17.4623
LRRC59	17.3864
STYK1	17.3663
SELENOI	17.3659
ADAM12	17.3514
WDR12	17.3294
CDK1	17.3224
CENPL	17.3055
MYO19	17.2706
HROB	17.2527
NECTIN4	17.2494
INTS8	17.2016
GAPDH	17.187
TPBG	17.1757
PLEKHA8	17.1457
COL3A1	17.1159
ENC1	17.1157
IRAK1	17.1058
BLACAT1	17.0927
FOXM1	17.0812
RHBDL1	17.0753
SLC25A13	17.0633
DARS2	17.0592
CPSF3	17.0572
MMP12	17.0416
KIF15	17.0363
PSMG3	17.0215
PKMYT1	17.0181
ZC3HAV1L	17.0094
ENO1	17.009
GRHL3	16.9975
KNOP1	16.9973
MPZL1	16.99
PRPS2	16.9384
PFKP	16.9326
EPHB2	16.9315
HYOU1	16.93
DBF4	16.9156
TTC39C	16.9081
RPE	16.8845
PKP3	16.8675
SORD	16.8597
F12	16.834
CDH3	16.8193
TSPAN6	16.8055
CLSPN	16.7986
PDIA6	16.7969
ABCC3	16.7968
SKA1	16.7954
FEN1	16.7834
CHPF2	16.7815
EGLN3	16.7636
IKBKE	16.7567
CCNF	16.7321
UTP25	16.7217
ILF2	16.6976
P4HA3	16.6958
PPP1R14D	16.6688
CLDN12	16.6479
GALNT14	16.634
STRA6	16.626
BLM	16.6169
CHAF1B	16.5892
SUV39H2	16.5451
ZNF239	16.5396
NCAPG2	16.5174
SEC24D	16.4869
PRMT3	16.4789
RAD51	16.4747
BRIP1	16.4676
CDCA7	16.4665
COL11A1	16.4609
TMED3	16.4528
LMNB1	16.4514
TDRKH	16.4267
SLC2A5	16.4166
DBNDD1	16.3837
HMGA1	16.3831
RGS17	16.378
NSF	16.321
IARS1	16.3184
COL5A2	16.3093
EEF1A2	16.2812
BZW2	16.2773
RBBP8NL	16.2514
SIX4	16.2289
CBX3	16.2019
RCCD1	16.1996
GART	16.196
CST1	16.1824
CYP27B1	16.177
RAB26	16.1617
FANCI	16.1593
CENPE	16.1322
C1orf131	16.1241
ADAM28	16.1223
DNAJC22	16.1177
HEATR1	16.1085
POLR2H	16.1029
KDM5B	16.1019
COA4	16.1015
PC	16.0771
FBXO32	16.0549
LAGE3	16.042
MCM6	16.0199
FAM83D	16.0167
SLC7A5	15.9983
FKBP11	15.9946
HSP90B1	15.9754
SPATS2	15.971
TPI1	15.9208
SNRPE	15.9196
SSR4	15.9154
DNAJC12	15.9081
LAD1	15.8933
DKC1	15.875
ESPL1	15.8636
NARF	15.8618
CELSR3	15.8456
XYLB	15.8289
H2BC5	15.8015
FANCF	15.791
DERL3	15.7835
PYCR3	15.7485
WDR75	15.7301
ITPKA	15.7174
TIMP1	15.6906
BCL2L15	15.68
SPDEF	15.6701
NUP155	15.6606
C2CD4A	15.6489
EPHX4	15.6479
OSTC	15.6474
YIPF1	15.6362
SPC25	15.6331
BMAL2	15.6295
FTSJ1	15.6123
SMPDL3B	15.6061
MRGBP	15.586
RFC4	15.5628
TIMELESS	15.5374
KNTC1	15.5311
RFWD3	15.519
ORC5	15.5033
JPT2	15.4773
DONSON	15.4725
PSMD14	15.4692
DNAJC10	15.4405
FUT3	15.4385
PTGFRN	15.4342
ATIC	15.4213
AQP11	15.3709
FANCD2	15.3413
RAC3	15.3324
TMEM156	15.3279
CALU	15.3016
RAD51AP1	15.292
MCM2	15.264
IARS2	15.2635
TRIM59	15.2554
TIMM8A	15.253
CKS1B	15.2411
AVL9	15.2392
TRAF4	15.2142
NABP2	15.2111
SRD5A1	15.1964
OLA1	15.1818
CGREF1	15.1551
FIGNL1	15.1505
GPI	15.1495
GCNT3	15.148
SLC5A6	15.1401
SLC35B2	15.1383
TONSL	15.1352
PARP1	15.116
TFAP2A	15.1029
ZNF485	15.0866
DTYMK	15.0826
ZNF217	15.0604
CPXM1	15.0426
PRR11	15.0318
AIMP2	15.0056
CENPK	15.0046
RAD54L	14.9945
LGI2	14.9881
ARHGAP11A	14.9774
BRIX1	14.9687
CA9	14.9491
TBX15	14.9454
BMP8A	14.9381
RAMP1	14.9132
EEF2KMT	14.912
AUNIP	14.908
NMU	14.8997
MRTO4	14.8928
RMI1	14.8926
CDC25A	14.892
RUNX2	14.8848
TXNDC17	14.8739
ENTPD7	14.8716
C15orf48	14.8628
ZNF92	14.8539
GNL3	14.8501
BPHL	14.8489
FUNDC1	14.8108
RARS1	14.8054
MMACHC	14.7972
SULF1	14.7727
MTFR1	14.7701
MTIF2	14.7508
ACTL6A	14.7474
FAM114A1	14.7358
ZP3	14.735
WDHD1	14.7315
LPGAT1	14.7267
CERS6	14.7199
DDIT4L	14.7002
PARPBP	14.6958
ITGA11	14.691
DHTKD1	14.6896
THOC3	14.684
FCRL5	14.6818
METTL21A	14.6748
EIF6	14.6729
SPDL1	14.6682
SYT7	14.6332
NDC1	14.6295
MARS1	14.6204
BOP1	14.6092
CANT1	14.6075
COL1A1	14.592
PARS2	14.5851
ZNF138	14.5742
CABYR	14.565
PLAU	14.5625
UNC5CL	14.5621
ALG8	14.5466
POC1A	14.5304
TBL2	14.5182
EARS2	14.5084
VARS1	14.5053
KRT80	14.4744
ACY3	14.4648
DSP	14.4645
TMTC4	14.442
UBFD1	14.4092
E2F2	14.4008
FAP	14.3984
RPL39L	14.398
CASP3	14.3908
TRAIP	14.3692
ZWILCH	14.353
THNSL1	14.3459
HARBI1	14.3278
GARS1	14.3224
GMNN	14.3127
LYPD3	14.3099
ARHGAP40	14.3055
DPH2	14.3039
MRPL58	14.2943
SEC24A	14.2835
C5orf34	14.2832
E2F3	14.2467
CXCL13	14.2459
SNRNP25	14.2349
NOL11	14.2265
STYXL1	14.22
DNAJA3	14.1989
TARS2	14.1912
OVOL1	14.1854
WDR46	14.178
TENM4	14.1618
PKM	14.1589
FAM220A	14.1421
TIGD2	14.133
MARCKSL1	14.1326
HYLS1	14.1194
AK4	14.1171
METTL1	14.0984
PLK4	14.0677
SAMD10	14.0596
ALG1L	14.0574
MRPL36	14.0511
OTX1	14.0483
DEPTOR	14.0366
TMEM87B	14.0211
VMP1	14.002
C1QTNF6	14.0018
FAT1	13.9962
CASP6	13.9839
BRI3BP	13.9722
SDHAF3	13.968
RPN2	13.9571
TIMM17A	13.9311
TBRG4	13.9192
MRPL17	13.9067
TNFRSF18	13.9017
HSH2D	13.8973
GINS4	13.8953
ICA1	13.8675
NQO1	13.8675
CENPH	13.859
NIPSNAP1	13.8326
SERINC2	13.8311
MMP9	13.8298
PDXDC1	13.8275
EPHX3	13.8136
CIP2A	13.7856
CNFN	13.7853
SLC17A9	13.7839
TMED2	13.7783
PRIM2	13.7711
IDH2	13.769
MTX2	13.7668
SGO2	13.7665
COL5A1	13.7246
ANO7	13.7191
PDZD11	13.7171
SLC25A39	13.7039
TACC3	13.702
ADAMTS12	13.7008
LCLAT1	13.6953
MRPS10	13.6917
DSG2	13.6794
KAT2A	13.6787
AHCY	13.6785
SLC12A8	13.6668
BRCC3	13.6667
TLCD1	13.6637
PTRH2	13.6614
MSI2	13.6456
MAP7D2	13.6393
TRIP13	13.634
ACOT11	13.6293
WFDC3	13.6256
PUSL1	13.6197
CDCA4	13.6002
MTCH2	13.5783
HDHD3	13.5778
IDE	13.5726
DARS1	13.5711
MCTS1	13.5648
TRPT1	13.546
SSBP1	13.5432
BYSL	13.5417
NME4	13.5117
DPP3	13.5085
PLXNB3	13.5057
NDUFAF8	13.5032
MIS18A	13.427
MMP13	13.4023
ESRP1	13.3927
PALB2	13.3826
P3H1	13.3767
PAQR4	13.3764
ATAD2	13.3679
ALDOA	13.3613
TRIM27	13.3533
MYEOV	13.3515
GMDS	13.3499
BARX2	13.3113
SRD5A3	13.2965
BARD1	13.2926
ACP6	13.2819
CRELD2	13.2818
MRPS33	13.2719
SUGCT	13.2706
GPR89A	13.2661
ZBTB41	13.2639
TMEM106B	13.251
SMUG1	13.2509
MZT2A	13.246
UGGT1	13.2458
DIO2	13.2456
SLC22A18AS	13.2366
ALDH1B1	13.2249
ZNF107	13.2244
MAP10	13.2099
CLNS1A	13.208
IL2RA	13.2
MTX1	13.1977
BEAN1	13.1797
AVEN	13.1661
FOXP3	13.1494
BAIAP2L1	13.1073
SPINK1	13.0978
CEP85	13.0925
FKBP3	13.0904
NSUN5	13.0695
CCDC34	13.0558
VPS72	13.0548
KIF22	13.0371
BZW1	13.023
KDELR2	12.9934
IL4I1	12.9884
INTS7	12.985
GLRX3	12.9778
PHF6	12.9774
UTP14A	12.965
TAF1D	12.9595
GOLGA7B	12.959
COA6	12.9489
MRPS34	12.9425
PODNL1	12.9321
TSKU	12.9264
CLTC	12.922
C17orf58	12.9134
GFUS	12.9116
SSR1	12.897
HM13	12.8885
HMBS	12.8875
TACO1	12.8787
MRPS12	12.8639
CPNE7	12.8543
PSMB4	12.8334
TFAP4	12.8313
COG2	12.8256
RIOX2	12.8148
DSCC1	12.8088
JTB	12.8086
FLVCR1	12.8069
DNAJB11	12.806
SRPX2	12.804
XPO5	12.7892
ZNF146	12.7799
KRT16	12.7589
PPIF	12.7533
ADCK5	12.7318
MB	12.7261
TMEM132A	12.7117
XKR9	12.7096
STIP1	12.7015
STT3A	12.6989
CREB3L4	12.6966
DAP3	12.6952
ZSCAN2	12.689
NOB1	12.6877
MAGED1	12.6852
WDR62	12.6842
EIPR1	12.6782
SEMA4B	12.6766
UQCC3	12.6749
MCIDAS	12.6737
CDK5	12.6655
MESP1	12.6639
NET1	12.6563
ZDHHC13	12.652
VCAN	12.6444
DDX11	12.6303
HPRT1	12.6256
HDGF	12.6192
SCG5	12.6074
GLMP	12.5915
PRELID1	12.5908
MIX23	12.5882
PCNA	12.5793
FAAP24	12.5727
ITM2C	12.567
TMCO1	12.5494
CDH1	12.5392
DTL	12.5313
ADAT1	12.5261
HSPA5	12.5145
MTHFD1L	12.5111
NAXE	12.5102
LIMK1	12.4932
UGDH	12.4891
MICALL2	12.4739
ZNF468	12.4558
NOL10	12.4547
CMTM1	12.4468
POP7	12.4407
TMEM69	12.4387
PHLDA2	12.4224
MMP17	12.4106
MX2	12.3939
NUP62CL	12.3808
COMP	12.3791
MRPL9	12.3722
CP	12.3702
CHMP4C	12.3688
ATAD3A	12.3609
WNT3	12.3473
BUB3	12.3443
STK32A	12.3382
TMEM62	12.3337
FBXO16	12.3333
SNAP47	12.3061
ADAMTS16	12.2937
MARS2	12.2641
SMYD5	12.2442
NOP58	12.2438
E2F5	12.2436
CEACAM1	12.2423
TWF1	12.2332
MRPL13	12.226
SNRPA1	12.2256
GOLGA5	12.2253
AMZ2	12.2228
ZMYND19	12.2177
STEAP2	12.2157
PSMD7	12.2128
MED20	12.1937
NFE2L3	12.1862
PSMB3	12.1841
PACC1	12.1811
PSMD4	12.1695
NETO2	12.1616
AOC1	12.1593
METTL7B	12.1561
CDKN2A	12.1511
CDK5R1	12.1479
AMPD3	12.1349
NSUN2	12.1326
EIF3I	12.1283
DCTPP1	12.1087
GPR84	12.1054
SMIM15	12.1037
TRUB2	12.0846
ATP5PD	12.0755
PAIP1	12.0648
PAEP	12.0536
CENPM	12.0465
PTS	12.0423
CACYBP	12.0319
HASPIN	12.0315
ARMC10	12.0263
ENOPH1	12.0196
KHDC4	12.0163
XPOT	12.0083
CCR8	11.9973
APOBEC3B	11.9963
SLC25A15	11.9879
SLC7A11	11.9867
NMRAL1	11.9781
CCNE2	11.978
TMEM258	11.9721
INTS13	11.9717
LAPTM4B	11.9604
MRPL24	11.958
TAF1A	11.95
SMIM22	11.945
TOM1L1	11.9402
L2HGDH	11.9337
NIP7	11.9321
SLC9A7	11.931
PSMA5	11.9128
TPD52	11.9093
COPA	11.9086
PLEKHA6	11.8938
TWNK	11.8857
PRKDC	11.8815
RABIF	11.8776
MXRA5	11.8753
GPR37	11.8572
TARS1	11.8555
CKAP4	11.8461
PAK1IP1	11.8423
ZFP64	11.8398
EBNA1BP2	11.837
NGEF	11.827
CHST15	11.8141
MEST	11.8137
CALR	11.8073
PFDN6	11.8037
TGFA	11.8024
SLC35A2	11.7884
XPO1	11.7881
GEMIN6	11.772
COPB2	11.7687
KIF18A	11.7601
TIPRL	11.7452
INCENP	11.7371
CBX4	11.7362
SLC37A3	11.7284
PLOD1	11.728
CARD11	11.7255
COL17A1	11.7235
LRIF1	11.7151
IL1RL2	11.7074
NOMO1	11.6923
BDH1	11.6896
CTPS2	11.6867
DNTTIP1	11.6848
PSD3	11.6742
SMKR1	11.6691
PRMT5	11.6687
CCT6A	11.666
SLC29A4	11.6656
MRPS35	11.6647
CDYL	11.6542
ATAD5	11.6538
MRPL15	11.6517
DLG3	11.6491
QPCT	11.649
B4GALT7	11.646
CKAP2	11.6344
NHP2	11.6297
RACGAP1	11.6187
JAK3	11.6186
NAT9	11.613
DECR2	11.609
SERPINH1	11.6055
HDAC1	11.6046
UBE2S	11.6023
SRP54	11.5866
PSMC4	11.579
CISD2	11.5781
BOLA3	11.5776
PGK1	11.572
DIPK1A	11.5713
CHEK2	11.5646
TMEM79	11.5522
LARGE2	11.5388
CCZ1	11.538
EXOSC4	11.5354
DLG5	11.5274
SEL1L3	11.5273
FNDC1	11.5179
KICS2	11.5179
METTL23	11.512
LGSN	11.5116
EMC9	11.5109
TTYH3	11.5102
NTMT1	11.5099
FA2H	11.5093
DUS1L	11.5084
LRRC20	11.5078
IGLL5	11.5048
SPINT2	11.4971
GALNT2	11.4918
YIPF2	11.4901
SIX1	11.4782
HILPDA	11.4777
C8orf76	11.4776
GPX8	11.4705
DNAJC9	11.4622
POLR1B	11.4587
SLC1A4	11.4359
STRBP	11.4355
PIF1	11.4307
IRF7	11.4232
HMGN1	11.422
SEC61A1	11.4182
KIF20B	11.417
ALDH3B2	11.4152
H2AX	11.3992
MFSD9	11.3991
B3GALNT2	11.3974
COL7A1	11.3944
POLG2	11.3875
NECTIN1	11.3746
DHFR	11.3721
NHS	11.3688
FNDC4	11.3688
TMEM117	11.3668
BICDL1	11.3584
TBC1D7	11.355
MRM1	11.3519
STRIP2	11.3183
XRCC5	11.3179
NIFK	11.296
ATAD3B	11.296
SNX9	11.285
TPMT	11.282
TDO2	11.2809
H1-0	11.2759
DOLPP1	11.2708
ASCC3	11.268
SDAD1	11.2668
DOK5	11.2579
VDAC1	11.2576
PPIB	11.2576
TAF2	11.2499
COA7	11.2457
EXOSC5	11.2275
LNPK	11.217
AIFM1	11.2167
VPREB3	11.2085
TOMM70	11.2034
TWIST1	11.2003
XRRA1	11.1973
C2CD4D	11.1943
RHOV	11.1942
GRHL1	11.1877
SYNGR3	11.1875
UQCRH	11.1867
SEM1	11.1765
B4GALT3	11.1673
METAP1	11.1669
CCT8	11.1646
ALG6	11.162
URB2	11.156
ENAH	11.1546
C1GALT1C1	11.1513
MTBP	11.1315
DHRS13	11.131
PUS7L	11.1289
DUS4L	11.1152
GAREM2	11.1056
ZC3H15	11.1047
OTUB2	11.1029
PDIK1L	11.089
SMS	11.0725
LOXL1	11.0683
CCAR1	11.0471
SLFN13	11.0454
CPOX	11.0304
CTU2	11.0297
YDJC	11.0261
SLC39A6	11.0252
ASAH2B	11.0193
GSS	11.0174
LIG3	11.003
ZNF281	10.9972
LSR	10.9905
CHTF18	10.9873
TNFSF4	10.985
CCDC43	10.9846
SLX4IP	10.9691
NVL	10.9688
HOOK1	10.9688
DSN1	10.9631
ABHD11	10.9579
URB1	10.9567
XKRX	10.9561
EIF2AK1	10.9534
TMEM171	10.9532
FAM3C	10.951
NFYA	10.9499
TUBA1C	10.947
NR2C2AP	10.9435
KLHL12	10.9348
PRELID2	10.9294
UTP6	10.9291
RRM1	10.9261
YWHAZ	10.9249
DDX52	10.9213
ABCE1	10.9176
ACBD3	10.901
POLB	10.8916
WDR43	10.89
COPG1	10.8886
CNP	10.8787
TFG	10.8765
POMK	10.8688
MRPS23	10.8671
TTI1	10.8669
BORA	10.8588
CHPF	10.8578
DIRAS1	10.8528
GEN1	10.8524
MAD2L2	10.8483
TTPAL	10.8348
BUD23	10.8286
STK31	10.8271
FMO1	10.8195
MED8	10.8179
TOR3A	10.8003
ADAMDEC1	10.7913
AIM2	10.7908
RRP36	10.7803
IER5L	10.7801
KARS1	10.7779
NTAQ1	10.7753
SEC61G	10.7725
PANX1	10.7506
POLR3E	10.7501
SASS6	10.7476
LINGO1	10.7476
CCNP	10.7467
CD2AP	10.7174
SINHCAF	10.7174
SBK1	10.713
FCRLA	10.6865
TYMS	10.6842
WDR45B	10.6712
ERGIC2	10.6587
TRAF7	10.6538
YIF1A	10.6488
UAP1	10.6306
EPOP	10.6192
MROH6	10.6144
RFC2	10.6127
CENPN	10.6118
PDCD5	10.6008
NEK6	10.5996
TMEM267	10.5965
KPNB1	10.581
LRRC42	10.5789
ALG10	10.5735
BRCA1	10.5694
TRAF5	10.5683
MRPL37	10.5641
CEMIP	10.5585
CCT4	10.5562
SMOX	10.5472
SLC6A8	10.5304
RPS10	10.527
GPN1	10.522
LOXL2	10.5169
PTGES2	10.516
CCL7	10.5099
NFS1	10.5078
CERCAM	10.5076
MTMR4	10.4973
PLIN3	10.493
GORAB	10.4858
LDAF1	10.4851
DDX56	10.4819
ADAM15	10.4749
RINT1	10.4672
TMEM216	10.4667
PSMB5	10.4659
MFAP2	10.4653
COL6A3	10.4575
CLDN4	10.4449
TMED9	10.4377
CENPW	10.4244
SLC39A7	10.4238
CILP	10.415
CKAP5	10.4149
FASTKD3	10.4087
EXOSC1	10.3954
PREB	10.3864
KCNQ3	10.3825
CYC1	10.3746
MORF4L2	10.371
RCOR2	10.3592
PHB1	10.3551
ACTR5	10.3541
GRTP1	10.3517
DUSP4	10.3511
FBXO28	10.3479
EIF3B	10.3444
EDN2	10.3418
MGME1	10.3396
KDF1	10.338
PRELID3B	10.337
SLAMF9	10.3319
SURF4	10.3309
POLR1G	10.3235
PFDN4	10.3171
C4orf48	10.3095
CPD	10.2945
POSTN	10.2929
ENTR1	10.2706
ANAPC11	10.2691
CHML	10.2669
MRPL52	10.2657
MRPL21	10.2617
MSH2	10.2601
MRPL19	10.2587
ETNK2	10.2561
DOP1B	10.2508
LRRC15	10.245
DPY30	10.2393
PPP1R35	10.2373
POLR2D	10.2325
SPOCK1	10.2299
PMS2	10.2255
KRT15	10.2255
TOX3	10.2233
CBFB	10.2209
NUP43	10.2134
ARHGEF19	10.2052
DEPDC7	10.203
FKBP14	10.2019
MRPL30	10.1992
ADSS2	10.1991
SLC16A3	10.1967
NOC3L	10.193
FARSB	10.1905
CRACD	10.1885
PGAM5	10.1882
BET1	10.1881
ZNF587	10.1855
CAD	10.182
WDR88	10.1767
EIF4EBP1	10.1712
SNRPG	10.1712
TTC9C	10.167
HGH1	10.1619
LEMD1	10.1613
GRAMD2B	10.16
GORASP2	10.1459
HIF1A	10.1441
CCHCR1	10.1422
NLE1	10.1333
C1orf122	10.128
JSRP1	10.1269
PIAS3	10.123
MELTF	10.1203
TSPAN17	10.1152
OAT	10.1096
EIF2S3	10.1045
UCHL5	10.0901
C1orf56	10.0745
METTL5	10.0637
DDX39A	10.062
BIK	10.0608
H4C9	10.0576
BAK1	10.0571
ODR4	10.0552
CPNE5	10.0551
ASPHD1	10.055
VPS25	10.0535
CBX2	10.051
C11orf24	10.0438
P4HA1	10.0417
TSPAN5	10.0385
DAP	10.0355
PIGM	10.0349
TNFRSF17	10.0339
TIMM23	10.028
NOC2L	10.026
ZNF786	10.025
NAA15	10.0202
DNAJC2	10.0088
FAM98A	10.0023
TRIT1	10.0009
TMEM263	9.99819
KRT6A	9.9958
MYL6B	9.99481
ITGAV	9.98895
GCAT	9.98565
ASPHD2	9.98554
B3GNT6	9.98434
C16orf87	9.97406
RCN3	9.96936
BLOC1S4	9.96173
LSM5	9.95551
CD79A	9.95517
B4GALT4	9.95371
NUP85	9.95061
RTRAF	9.94893
NFXL1	9.94799
EED	9.94096
UBE2O	9.93942
GRIP1	9.93898
C5orf22	9.9345
FKBP4	9.93011
SIRT7	9.92638
COIL	9.91819
NT5E	9.9172
RPL17	9.91578
IGFBP3	9.91257
PNPO	9.9121
RUVBL1	9.90585
RFLNA	9.90183
THY1	9.89496
FCRL2	9.89035
MAGOHB	9.88749
DCUN1D5	9.88734
SRP9	9.88724
TLK1	9.88007
HNRNPC	9.87764
BCL9	9.86475
RCC2	9.86416
FKBPL	9.86055
TMED4	9.85964
CCZ1B	9.85878
MRPS16	9.8539
GPSM2	9.83689
SAC3D1	9.83379
CLPTM1L	9.81739
CAPRIN1	9.79847
IGDCC4	9.78925
SDF2L1	9.78918
KDM1A	9.78839
METAP1D	9.78773
WRAP73	9.78673
METTL18	9.77595
TRMT5	9.77554
SNRPC	9.77486
COPB1	9.77335
WDR76	9.77196
RAE1	9.77185
CDC7	9.76024
NDE1	9.74945
PPP4C	9.74384
DTX2	9.73795
PSMD1	9.72438
CYBC1	9.71348
SAAL1	9.68382
MBTPS2	9.68189
DNAAF5	9.67932
UHMK1	9.67005
PCNX2	9.66839
WDR4	9.65865
PSPH	9.65679
PIGU	9.65573
MMP14	9.65537
TCF19	9.65341
SLC5A3	9.65162
GPATCH2	9.65155
RPUSD1	9.65016
NONO	9.64909
HOMER3	9.64582
ALG1	9.64488
GSKIP	9.63854
PLA2G4A	9.63685
CXCL14	9.63315
LYPLA1	9.62825
GALE	9.6277
PANX2	9.62491
RAB5IF	9.61425
THUMPD2	9.61301
LMAN1	9.60729
EFTUD2	9.60071
CHRNB1	9.59368
SLC4A3	9.56613
GALNT6	9.56493
RER1	9.5523
WDR3	9.54542
HS3ST1	9.54391
KRTAP5-1	9.53986
ERGIC3	9.53155
UGT8	9.52951
MZB1	9.52184
SF3B6	9.51839
PRPF4	9.51178
DCAF12	9.51137
RPA3	9.50391
TAS1R3	9.50313
EIF4A3	9.49913
PERP	9.49207
SHC1	9.4907
TCN1	9.48967
PUS1	9.48202
THUMPD3	9.47876
TMA16	9.47449
RCN1	9.47411
SLC39A10	9.46927
FH	9.4622
ZBTB9	9.46013
XRCC4	9.45498
MCM7	9.45496
PNO1	9.45021
PRRC1	9.44715
STAU2	9.44672
MCM8	9.43966
ELOC	9.43851
MEA1	9.43083
BSPRY	9.42454
SKIV2L	9.42235
DDIT4	9.41928
ERFE	9.41871
GSDMC	9.41766
FBXL19	9.41658
TMEM52	9.41652
SLBP	9.41404
POU2AF1	9.40315
EOLA2	9.39386
SOWAHB	9.39174
YKT6	9.38963
NIF3L1	9.38295
HSPA9	9.37446
CCDC137	9.36651
LAMP5	9.366
PDGFRL	9.3654
INTS4	9.36033
TNS4	9.35997
C1orf109	9.35912
CLDN10	9.35846
MAST2	9.35596
AMMECR1	9.35531
PIGC	9.35488
GRHL2	9.35362
STK26	9.3501
CEACAM5	9.3491
ZNF93	9.34785
CLCN2	9.34733
B3GNTL1	9.34724
NCAPD3	9.34422
NAE1	9.32938
CENPO	9.32592
RXYLT1	9.30824
SLC12A7	9.30558
LRPPRC	9.30554
TTF2	9.30241
GOLPH3L	9.2984
RGS14	9.29033
ZNF623	9.28093
RANBP1	9.28023
GALNT1	9.27751
LRR1	9.27706
AJM1	9.27394
GJB3	9.27195
PLOD2	9.27023
METTL2A	9.26981
PLEKHG6	9.26228
SLC20A1	9.25938
FBXO45	9.25484
FAM104A	9.25406
AC069544.2	9.25246
NPM1	9.25215
SIRPG	9.24744
LYSMD1	9.24401
GTPBP4	9.23692
CTTN	9.22837
DDX27	9.22517
NUP205	9.20562
KLHL23	9.19944
DBN1	9.19515
MAN2A1	9.19317
IL23A	9.18975
CPSF6	9.18963
HNRNPAB	9.1876
CD19	9.1861
CSE1L	9.18022
COA1	9.1597
TMEM158	9.15743
TOMM40	9.15674
SYTL2	9.1559
R3HDM1	9.14973
MOSPD1	9.14856
PCP4	9.14207
MRPL12	9.14109
KRT8	9.13682
TMEM241	9.13444
OST4	9.13121
RSPRY1	9.11869
HOXB7	9.11757
SLC22A18	9.11462
RUSC1	9.11168
GLB1L2	9.10766
TMEM45B	9.10325
ZNF692	9.1017
EGF	9.09451
SLC37A4	9.09308
MEAK7	9.0874
ERI2	9.07944
NUDCD1	9.07067
GOT1	9.06426
ERH	9.06418
PMAIP1	9.06258
BCS1L	9.06167
RPS6KC1	9.05695
KNSTRN	9.05057
CD24	9.04901
PPM1H	9.04893
MRPL44	9.04681
SLC30A6	9.04631
SLC26A6	9.04549
TMEM106C	9.04097
CCDC86	9.0344
TAF12	9.02702
DDX10	9.0181
TIMM10	9.01512
POLR1H	9.01215
SCAMP5	9.00449
CEP72	8.99746
NUDT1	8.99083
HAPLN3	8.98908
YARS2	8.98506
KCNK1	8.98154
TRIM47	8.98006
MDH2	8.97727
RPS6KB2	8.97347
TRUB1	8.973
MPHOSPH9	8.9729
NDUFAB1	8.97099
SEC13	8.96932
TMEM33	8.96437
CDK4	8.96304
TMEM14A	8.96132
SMG8	8.95632
JMJD4	8.95597
B3GALT9	8.94965
UCHL1	8.94964
ORC2	8.94256
NPLOC4	8.93976
UGGT2	8.93685
TCF3	8.91854
YIPF5	8.91472
HARS2	8.91458
FAM83H	8.91151
FRK	8.8947
KIF2A	8.894
IGHV3OR16-17	8.89286
DPY19L1	8.88988
SCNM1	8.87795
RHOD	8.87786
SNRPD1	8.86911
ESPN	8.86628
ABRACL	8.85079
BAIAP2L2	8.85058
EPHB3	8.8352
EFNA5	8.83509
PLAAT1	8.83283
SYNDIG1	8.8298
CDCP1	8.82683
IDH1	8.8226
NHLRC1	8.81983
METTL9	8.81963
H3C10	8.81932
TNFRSF9	8.81734
SLC41A2	8.81231
BPNT1	8.80699
CASK	8.80432
NAA25	8.80372
BROX	8.7985
CD27	8.79718
OTULIN	8.7959
POLD2	8.79482
SND1	8.79367
ZNF367	8.78993
GTF2IRD1	8.7853
MSH6	8.77407
EIF4G3	8.77164
TRIM31	8.76961
PYGO2	8.76624
PDIA3	8.7614
C5orf46	8.75981
EEF1E1	8.75777
DBF4B	8.75639
KLHL17	8.7487
MED14	8.74639
NUDT8	8.74615
SLC30A1	8.74022
PEX13	8.73995
AKR1B10	8.73804
HCN3	8.7334
TRIM2	8.73247
NCAPD2	8.72195
HEBP2	8.72087
SUCO	8.7192
CHAC2	8.71773
ALYREF	8.70469
MEX3D	8.69318
BASP1	8.69201
STAP2	8.68889
INTS2	8.6868
AP1M2	8.68258
CDK8	8.67597
PSME4	8.66188
NDUFS6	8.65087
ATG16L1	8.64949
POLR1C	8.64694
WDR77	8.64401
PPM1G	8.64217
SF3B3	8.637
NOX4	8.63175
GNL3L	8.63037
DNMT3B	8.62828
NPEPPS	8.62505
C1QBP	8.62277
ZNF260	8.61738
PALS2	8.61004
MORC2	8.6085
GTF3C3	8.60526
ABCB9	8.60325
CCT7	8.60107
GPR89B	8.59992
FUBP1	8.59951
H2BC8	8.59441
KCNE4	8.59299
RHPN1	8.59199
KPNA7	8.58883
FAM81A	8.58831
STAMBPL1	8.58736
PKIB	8.58387
SEPHS2	8.57423
TRIM37	8.57324
ARL6IP1	8.57184
RBM28	8.57184
PPME1	8.57138
DENR	8.57015
AKR7A3	8.56844
ZNF48	8.56523
GPATCH4	8.56268
FBXO41	8.56267
PNPT1	8.55481
WDR55	8.55321
PI15	8.5515
HES6	8.54784
LPAR2	8.54557
SNF8	8.54198
ARMC1	8.54099
SPRTN	8.53885
ZDHHC9	8.53804
MXD3	8.53563
TNFRSF11A	8.52858
H2BC12	8.52761
S100A2	8.52394
TTC27	8.52222
AFAP1	8.50955
RBBP7	8.5094
TUBG1	8.50933
UNG	8.50863
PCCB	8.50249
BEND3	8.50116
SLC16A14	8.48973
FBXO22	8.4891
COL1A2	8.48568
SPTB	8.48092
TUBB2B	8.47813
TMEM147	8.47675
REEP6	8.47213
RTN4RL2	8.46703
ACBD6	8.45915
NAA10	8.45907
DLAT	8.45638
KTI12	8.45387
LRP8	8.44881
PAX9	8.44765
CSTF3	8.44555
ADGRB2	8.44435
ROMO1	8.44182
F2RL1	8.4371
APOO	8.43521
RAB34	8.43316
TMEM209	8.43217
ZBED4	8.43097
TIMM17B	8.42429
TTC13	8.42289
CABLES2	8.41683
TBC1D31	8.41193
FAM241B	8.41184
KRT18	8.40966
PRR7	8.40629
SLC39A14	8.40128
STX6	8.39827
NRIP3	8.39587
PAK6	8.39563
VPS37D	8.39325
AARS1	8.39305
TNFRSF25	8.39163
COPG2	8.38735
FADD	8.38556
FAF2	8.38252
GUF1	8.38141
VPS45	8.3806
PRTFDC1	8.37988
AHNAK2	8.37885
EXO5	8.37832
ZNF480	8.37699
SNRPD2	8.37435
BACE2	8.37041
MRPS30	8.36649
TIGIT	8.36424
RSL1D1	8.3599
SLC35D1	8.35679
PRRX2	8.35126
POLR3A	8.35008
APBA2	8.34837
ADSS1	8.33935
SPAST	8.33824
DYRK2	8.33462
ITGA2	8.32924
DROSHA	8.30937
MAPK6	8.30581
CDK7	8.3005
BOLA1	8.30011
AZIN2	8.29642
ANKIB1	8.29565
GMPS	8.28372
NR2F6	8.27954
ZSCAN16	8.27192
HSD17B10	8.27102
KRTCAP3	8.26918
SCRN1	8.26808
MYO1E	8.26336
POLR3K	8.258
ANKRD61	8.25402
TBL1XR1	8.2436
MRPL35	8.24332
RBBP5	8.23856
ZNHIT3	8.2358
CYCS	8.22787
MTHFD1	8.21472
CTPS1	8.21221
SERPINB5	8.21074
SLC38A9	8.20971
EIF2B2	8.20385
METTL8	8.20005
RRP1	8.19729
PAXIP1	8.1923
ICMT	8.19124
REXO5	8.1885
MRPL47	8.18496
RPL22L1	8.18068
BNIP3	8.17909
MUC13	8.17829
ANAPC1	8.17673
IGFBPL1	8.16809
AHCTF1	8.16504
NAT10	8.157
DDX41	8.15254
FAM24B	8.14783
TOPBP1	8.14471
UTP4	8.1445
WDR89	8.14311
ZNF525	8.14258
CANX	8.14142
CHORDC1	8.13805
RBIS	8.13353
MTFR2	8.13024
PSMC6	8.1277
AAGAB	8.11945
HDLBP	8.11867
TTLL12	8.10984
ZNF28	8.10977
NUP35	8.10878
HPS3	8.10773
TCEA1	8.1061
BRCA2	8.10397
HLTF	8.10343
NCCRP1	8.10266
TRAF2	8.09839
ACTR3B	8.09828
FAM162A	8.09465
COG5	8.09367
STYX	8.09008
FOXA1	8.08709
USP28	8.08121
TIMM9	8.07861
CBX1	8.06688
GNL2	8.06648
FAM171A2	8.06285
SLC38A7	8.0617
MTERF3	8.06045
ACAD8	8.05276
NUP88	8.04826
C2orf15	8.04648
PSMD11	8.04613
FAXC	8.04409
IFNGR2	8.04229
PRR36	8.0415
AASDHPPT	8.03859
H2AC13	8.03671
CCNO	8.03553
GBA1	8.03185
SEZ6L2	8.02805
BMP8B	8.02796
FAM91A1	8.02388
RBM45	8.02129
IL20RB	8.00975
RBBP4	8.00484
FOXRED1	7.99525
THOP1	7.99117
S100P	7.98438
SSR3	7.97748
TRPM2	7.97583
C16orf91	7.9593
COX18	7.95599
ZMPSTE24	7.95262
RRP1B	7.95119
USP14	7.94753
PRPF19	7.94303
PSMD12	7.94286
TMEM223	7.94095
POP1	7.94084
RNF43	7.93981
DCLRE1A	7.93858
H2AZ1	7.93612
RCC1L	7.93192
TFF1	7.92977
ATP6V1C2	7.92709
NDUFS8	7.92671
FKBP10	7.92382
CCDC163	7.92258
SMYD3	7.92022
NOP16	7.917
EXOSC2	7.91075
RBBP8	7.91022
STOML2	7.90618
RSRC1	7.89892
MCM3	7.89259
MINPP1	7.89224
SPSB1	7.89144
MOCOS	7.88949
LMAN2	7.88161
ALG3	7.8745
HSPA4	7.86766
FASTKD1	7.86338
DDX55	7.85827
DHX32	7.85757
DCTN5	7.85647
DENND10	7.85379
MKRN2OS	7.85212
ZW10	7.84101
ISCA2	7.84008
NUDT22	7.82624
NOL6	7.82496
UQCRQ	7.82447
ZRANB3	7.82381
PSMG1	7.81611
FBXL6	7.81425
LEO1	7.81343
SLC35B3	7.81231
PTBP3	7.81171
DUSP23	7.81095
ZNF207	7.8103
ZNF681	7.80858
RBL1	7.80493
UQCRHL	7.80329
TMEM59L	7.80052
ZC3H8	7.80036
CR2	7.80014
HAX1	7.79872
LMNB2	7.7921
PHF14	7.79077
DHX34	7.7879
PM20D2	7.78384
GSTCD	7.77989
CCT2	7.77588
KCTD5	7.77576
MPG	7.77423
DCAF17	7.77059
CHAF1A	7.76531
GINS3	7.76222
STAMBP	7.75705
NDUFB4	7.75149
SEC31A	7.74608
DCAF4	7.74484
SYAP1	7.73832
ATP2A2	7.73585
UFSP1	7.73323
SGPP2	7.72772
VANGL1	7.72742
NKRF	7.72713
NAA40	7.72297
NOPCHAP1	7.71778
SLC35E4	7.7157
CUL7	7.71431
THEM5	7.71323
KRT81	7.70546
MTERF1	7.70459
JRKL	7.70457
PGAP6	7.70331
TIPIN	7.70161
ZNF280C	7.69565
MRPL55	7.69425
ADAM19	7.69284
ZMYM1	7.69044
GPD2	7.68308
H4C8	7.68134
PSMC2	7.67417
RPL37	7.67259
ARPC1A	7.67204
DHX37	7.67037
CNPY2	7.66955
MNAT1	7.66884
RPAP3	7.66485
FBXO5	7.65895
RNF181	7.65317
RFC3	7.6526
POLR2B	7.65007
SLC4A7	7.65004
TYW1	7.64991
METTL13	7.64916
ZC3HC1	7.63618
GTF3C6	7.63557
TFDP1	7.627
POLR3C	7.61946
APEX1	7.61494
TSR1	7.61404
EMC1	7.60068
UBXN4	7.5975
EOLA1	7.59177
NOP56	7.58301
CTH	7.57969
CDK12	7.57955
BLZF1	7.5782
DHRS11	7.57708
XYLT2	7.57141
ANP32E	7.56993
FGD6	7.56036
PFDN2	7.56006
APRT	7.55835
EEF1AKMT3	7.55621
MFSD3	7.54955
PAX5	7.54547
QSER1	7.54444
LIG1	7.54005
UCHL3	7.53677
HSP90AB1	7.53261
RRN3	7.52551
SDHA	7.52474
LSM2	7.52223
RHEB	7.51928
RASGEF1A	7.51819
FDCSP	7.51531
SARS2	7.51282
MRPS7	7.50943
SMIM31	7.50366
GOLT1B	7.50201
ANKZF1	7.49882
GCLC	7.4936
BLOC1S5	7.49296
CD276	7.49041
YAE1	7.48902
GPR180	7.48755
H2BC4	7.4843
IKZF2	7.4841
RANBP9	7.46761
ITGB4	7.46751
FOXA3	7.46321
RIMOC1	7.45757
BRSK1	7.45391
POLR2J	7.44691
ZBTB12	7.44559
ADPRHL1	7.44505
NELFCD	7.44499
C4orf46	7.4432
MUC16	7.44177
PLS1	7.44166
TRMT2B	7.43327
MCRIP2	7.43326
C6orf141	7.43248
PLPP5	7.43118
PPIC	7.42332
ZNF771	7.41934
MYDGF	7.41744
CIART	7.41495
ZNF131	7.41435
SLC44A5	7.40995
UBL4A	7.40442
TRAPPC14	7.40416
GTF3A	7.40212
SEC23A	7.39919
RAP2B	7.39194
SSRP1	7.38261
CEP41	7.38205
MCCC2	7.38139
MTPAP	7.37189
GSDMB	7.3713
SLC30A5	7.36942
ARMCX5	7.36821
GPS1	7.36469
TLR10	7.36181
GOT2	7.35936
MSRB1	7.35848
STEAP3	7.35761
EDEM3	7.35469
RNF34	7.35249
UTP18	7.34715
RAB25	7.34629
POLR2G	7.34624
CDC123	7.34447
TDP1	7.3414
PRDX3	7.33728
RAN	7.33664
SRCIN1	7.33373
WDCP	7.32735
FAAH2	7.31282
SKP2	7.31
ANKEF1	7.3061
TCOF1	7.30447
SLC30A7	7.30418
RPL26L1	7.30211
PRDM15	7.30096
HGD	7.3007
TUBB2A	7.29909
PABPC1	7.29685
WDR86	7.29563
MOGS	7.28856
SERPINE2	7.28651
NANOS1	7.26636
VKORC1	7.26515
USP39	7.26474
SH3PXD2B	7.26347
HKDC1	7.26098
EMC8	7.25433
SMOC1	7.25206
ZDHHC4	7.25187
MUC20	7.24902
ERV3-1	7.24799
TMEM208	7.24701
ATP5MF	7.24345
WDR74	7.24257
FBLIM1	7.24195
TMEM186	7.24168
HIBADH	7.23598
NSMF	7.23246
LCOR	7.22988
RPGRIP1L	7.2257
PTHLH	7.22395
ETV6	7.20849
NAALADL2	7.20559
G2E3	7.20482
PRIM1	7.20344
PASK	7.1981
ARHGAP39	7.18981
MAIP1	7.18698
PDCD11	7.18673
IQCC	7.18539
CDIN1	7.18446
LYPLA2	7.18322
TIMM50	7.1817
TM9SF3	7.17874
PSMA1	7.17379
SEC22B	7.17006
PSMD2	7.16531
RHPN2	7.16315
FZD3	7.16215
ADSL	7.15286
NUDT17	7.14881
LAMTOR2	7.14783
COPS8	7.14607
DPEP1	7.14547
SLC27A4	7.13806
PRSS22	7.13763
LBR	7.13672
FASTK	7.12992
CFB	7.12072
TOP1MT	7.11912
LSG1	7.11893
GRID2IP	7.11841
AMPD2	7.11164
RPUSD4	7.10721
MMS22L	7.10258
RIDA	7.09879
ZNF3	7.09863
PIGW	7.09822
PSMA6	7.08627
RFC5	7.0859
H2AC8	7.08144
EPHA1	7.07966
C1orf35	7.07837
PSRC1	7.07291
NT5C3B	7.07264
ARMH4	7.06846
COX5B	7.06762
SLC35F5	7.06476
NDUFAF6	7.06223
MRPL11	7.06012
RHBDF2	7.05753
OXLD1	7.05516
BTF3L4	7.05078
ADAR	7.05028
CTSK	7.04526
IVL	7.03533
ZNF469	7.03094
PSMD3	7.02752
RBM12B	7.01741
GTF2E2	7.01676
MDFI	7.01376
MBOAT1	7.01194
CMSS1	7.01143
TRIM11	7.00789
SP3	7.00086
LACTB2	6.99072
[truncated: 11,923 more rows]

## Sheet: TCGA_LUSC_ranks
SLC2A1	31.838
PLK1	30.643
NCAPH	30.5753
CDC20	30.3656
TFAP2A	30.2784
TPX2	30.2348
KIF23	30.1503
CBLC	30.0805
CCNB1	30.0332
KIF4A	29.9614
UBE2C	29.7463
TROAP	29.6938
CDCA5	29.607
SKA1	29.4821
ANLN	29.4689
DLGAP5	29.4524
NEK2	29.4315
CENPA	29.3811
FERMT1	29.3605
FOXM1	29.3372
CDC45	29.004
CCNB2	28.9729
MYBL2	28.8833
EXO1	28.8596
HJURP	28.8275
CEP55	28.8247
TTK	28.6746
BUB1B	28.5598
BIRC5	28.4739
CKAP2L	28.3988
CENPF	28.1694
DEPDC1	28.1146
KIF2C	28.084
GTSE1	28.0564
TRIP13	28.0153
CCNA2	27.9183
FAM83B	27.8308
UHRF1	27.7623
IGSF9	27.5687
RAD51	27.4308
CDC6	27.4183
CDCA8	27.3934
TICRR	27.356
KIF18B	27.3257
SKA3	27.306
RECQL4	27.2841
ARHGAP11A	27.2162
UBE2T	27.2135
CDCA3	27.2023
BUB1	27.1988
AURKB	27.1747
KIF11	27.1718
KIF14	27.1594
COL7A1	27.1548
SPC24	27.0662
DEPDC1B	27.0533
CHEK1	27.0218
NUF2	27.0182
TOP2A	26.9628
PBK	26.9401
ERCC6L	26.9326
EFNA3	26.8904
GINS1	26.8748
PKMYT1	26.8592
NECTIN1	26.8489
UBE2S	26.8474
LYPD3	26.837
ASPM	26.7728
KRT6A	26.7713
MELK	26.6218
ESPL1	26.5996
ASF1B	26.5685
KIF20A	26.5519
KIFC1	26.484
XRCC2	26.4636
HROB	26.3685
CDT1	26.366
NCAPG	26.3592
SAPCD2	26.3532
PERP	26.3214
MKI67	26.2779
NDC80	26.2512
MCM10	26.1655
SLC6A8	26.0913
E2F7	26.0669
GAPDH	26.0419
POLQ	26.0388
MCM4	25.9798
CDK1	25.9416
TMEM132A	25.8463
HMGA1	25.8432
SERPINB5	25.7995
RAD54L	25.7761
CDCA2	25.757
KNL1	25.7004
GJB3	25.6968
ORC1	25.6529
DSP	25.6304
RRM2	25.6286
TTLL12	25.6239
CENPW	25.6235
PTTG1	25.5522
PSAT1	25.5497
MCM2	25.5291
CDKN3	25.5154
SPAG5	25.5108
CDC25A	25.4725
IQGAP3	25.4545
PRR11	25.3245
PIMREG	25.2729
AUNIP	25.1462
TNS4	25.1441
EZH2	25.1331
FKBP4	25.1163
CDCA4	25.0902
TRIM29	25.0663
RACGAP1	25.0473
ORC6	25.0015
CIP2A	24.8854
MAD2L1	24.8615
PPP1R14B	24.8584
GINS2	24.8194
AURKA	24.7777
CENPU	24.5702
TEDC2	24.5624
KPNA2	24.496
MMP11	24.4865
RFC4	24.4856
CENPI	24.292
NUDT1	24.2148
FANCI	24.2129
DSC3	24.1233
EEF1AKMT4	24.117
WDHD1	24.0359
CCNF	24.0279
LMNB2	23.9736
HELLS	23.9727
CTSV	23.9607
ZWINT	23.947
CKS1B	23.9225
CENPE	23.8907
ECT2	23.8595
PITX1	23.8307
TK1	23.8231
CCNE1	23.6892
JUP	23.675
SPC25	23.6724
MCM7	23.6543
SHMT2	23.5468
PLK4	23.531
DSG3	23.5008
MMP12	23.4845
RCC1	23.3979
GJB5	23.3116
NXPH4	23.2705
ESCO2	23.2411
SGO1	23.2327
FEN1	23.2254
EFNA4	23.1969
BLM	23.1014
EPN3	23.0534
KRT17	23.0251
E2F2	22.9551
GNGT1	22.9549
TACC3	22.9521
GGCT	22.932
FAM83D	22.9215
DSG2	22.8799
IQANK1	22.8747
TIMELESS	22.8335
CCDC34	22.8259
CHAF1A	22.7998
HASPIN	22.7858
CENPH	22.7754
CENPM	22.7001
STIL	22.6974
RMI2	22.6925
SPP1	22.6568
CDC25C	22.637
SPTBN2	22.6149
PCLAF	22.5934
DBF4	22.5096
PKP3	22.4647
RANGAP1	22.4607
BMAL2	22.37
DSCC1	22.3362
NCAPD2	22.3165
NEIL3	22.3121
MZT2A	22.2481
OTX1	22.2391
CDK5R1	22.2363
RPL39L	22.1933
TPI1	22.1872
PYCR1	22.1503
MYO19	22.1284
RANBP1	22.1107
EME1	22.1074
ALG1L	22.0023
KRT16	21.9932
KIF22	21.9747
SHCBP1	21.9542
MRGBP	21.9327
NCAPG2	21.929
GGH	21.9253
TONSL	21.921
KIF15	21.8252
RAD51AP1	21.7869
CAD	21.7792
PABPC1	21.6816
BRIP1	21.6242
CHAF1B	21.6072
KLC3	21.593
ALG3	21.5652
PARD6G	21.5641
PAICS	21.5577
HMMR	21.5543
KNSTRN	21.5188
PTGFRN	21.4994
TPBG	21.4992
ZWILCH	21.4978
SLC25A39	21.4691
WDR62	21.4573
KRT5	21.4572
PKM	21.4457
DQX1	21.4289
SKP2	21.4238
ARTN	21.4221
EPHB3	21.3892
GJB2	21.3553
LAD1	21.3311
TRAIP	21.2536
TUBA1C	21.2503
POLE2	21.2049
B4GALNT4	21.1394
CHEK2	21.1294
DSC2	21.1284
OIP5	21.0957
E2F8	21.092
NPM3	21.0788
DTL	21.0768
ATAD2	21.0654
SLC7A5	21.0643
PAFAH1B3	21.0438
BOP1	21.0187
CDCA7	20.9833
FBXO45	20.9811
GMNN	20.9794
TMPRSS4	20.9539
TSKU	20.9392
SLC25A10	20.9266
CKAP2	20.9186
KNTC1	20.9144
RHOV	20.8263
PSMD2	20.8212
MTFR2	20.81
PARPBP	20.7943
C5orf34	20.7865
MARK1	20.7677
WDR72	20.7325
CELSR2	20.7189
IRF6	20.6691
CLSPN	20.654
C1orf74	20.6499
JPT1	20.6029
PKP1	20.5498
MIX23	20.539
B4GALT2	20.4815
KIF18A	20.4512
MIS18A	20.3753
RCC2	20.3644
ESRP1	20.3152
CDH3	20.3142
TARS1	20.3101
KRT6B	20.2805
NUP155	20.2773
SRD5A1	20.2676
DTYMK	20.2617
BCL2L12	20.2538
CKAP4	20.2341
SPATS2	20.2123
ITGB4	20.2015
EIF4EBP1	20.1963
SGO2	20.1878
HOXC13	20.1782
MRPL3	20.1635
GPI	20.1397
GRHL3	20.1135
XXYLT1	20.0989
UNG	20.0939
APOBEC3B	20.057
CTHRC1	20.0554
FAM83F	19.9943
ZP3	19.971
INTS13	19.9696
CENPL	19.8996
MELTF	19.8782
KCTD1	19.8601
GPC1	19.846
PCNA	19.8136
FANCD2	19.7894
NECTIN4	19.7601
CENPO	19.7459
NME1	19.7283
CCT5	19.7244
STAP2	19.699
C1orf112	19.6623
AK4	19.6591
PRAME	19.6587
CHTF18	19.6486
S100A2	19.6475
GINS4	19.5921
TMEM79	19.5145
SFXN1	19.5104
RCCD1	19.5056
CCT3	19.493
ERO1A	19.4838
MTBP	19.4582
EXOSC5	19.4417
PDK1	19.428
ATAD5	19.3425
TRIM59	19.3357
RAD54B	19.3263
FAM83H	19.2482
DKC1	19.2425
FSCN1	19.2424
ALDH3B2	19.1998
ACTL6A	19.1787
PLEKHG6	19.161
FLAD1	19.1595
HMGB3	19.1529
TBRG4	19.1512
COL11A1	19.1476
TFAP4	19.124
BIK	19.1222
GEN1	19.1056
FANCE	19.0818
CENPN	19.0818
CMSS1	19.0644
RFC5	19.0557
DLX5	19.0516
TUBG1	19.0384
FAT2	19.0188
FAM220A	18.9356
YWHAZ	18.918
FANCB	18.9095
CSE1L	18.9074
GPRIN1	18.897
SELENOI	18.8931
F12	18.8819
EIF3B	18.8764
PPAT	18.8459
FAM189B	18.8031
GRHL1	18.7894
CPOX	18.7287
PDIA4	18.7275
MGME1	18.7092
INCENP	18.7009
RARG	18.6985
IGF2BP3	18.6883
CCDC137	18.6839
AKR1B10	18.6767
RAPGEFL1	18.6713
FAM111B	18.6585
COL10A1	18.6538
TFG	18.6531
RUVBL1	18.6456
C1QTNF6	18.6366
VSNL1	18.6207
AHCY	18.5884
CERS3	18.5636
RRM1	18.5208
KIF20B	18.469
POC1A	18.4529
MCM6	18.4442
RAE1	18.4442
XPO5	18.4147
PUS7	18.3658
GMPS	18.364
THOC3	18.3547
TMEM158	18.3511
P3H4	18.351
DENR	18.3474
PSMD11	18.3292
PIF1	18.326
MCM5	18.3049
SGPL1	18.2993
SEM1	18.2978
NDE1	18.2921
DNAJB11	18.2859
POLR1G	18.2762
FAAP24	18.2641
TOMM40	18.2629
CKMT1B	18.2573
TCF19	18.2547
POLR2H	18.2456
METTL8	18.2376
SIAH2	18.2359
BRIX1	18.2353
SH3GL1	18.2273
ALDH18A1	18.2157
DUSP9	18.2124
FAM162A	18.2033
CBX2	18.2018
NAA50	18.1857
ARHGEF39	18.1774
UCK2	18.174
ZMYND19	18.1723
GJB6	18.165
STYK1	18.1646
LRFN4	18.1516
TCF3	18.1043
ORC5	18.0566
PTHLH	18.0537
CARM1	18.0481
LARGE2	18.0343
KRT15	18.0286
PAK1	18.0203
GINS3	18.0084
PPM1G	17.9973
RAC3	17.9703
POP7	17.9533
CDIN1	17.8948
XPOT	17.8856
TENM4	17.8854
CENPK	17.8696
TESMIN	17.8624
JARID2	17.8602
FBXO32	17.8579
PSMG3	17.8396
BZW2	17.8394
NABP2	17.8262
BRCA1	17.817
DNA2	17.8068
TMTC3	17.7889
WASF1	17.7779
SNRPA1	17.7646
RSRC1	17.7561
SUV39H2	17.7513
TMEM171	17.7459
RFC2	17.7265
WDR53	17.7249
TRAF7	17.7223
CDK4	17.7097
RNF187	17.7055
POLD2	17.6979
TMEM69	17.6666
ARHGEF19	17.6584
NOL10	17.6515
HDAC1	17.6346
PGAM5	17.6297
FOXE1	17.62
SPOCK1	17.6075
FIGNL1	17.602
PPIF	17.6012
MCM8	17.5917
CADM4	17.5741
FANCA	17.563
HDGF	17.5503
EPHA1	17.5286
DDX11	17.5097
FXR1	17.489
GAREM2	17.478
EXOSC4	17.467
COL17A1	17.4409
A2ML1	17.4396
TMEM177	17.4353
MRPL37	17.4106
PRIM2	17.4072
SLC5A6	17.3738
DVL3	17.3636
SNRPB	17.3531
B3GALNT2	17.3506
TUBB	17.3388
H2AX	17.325
MTIF2	17.3217
IRAK1	17.3193
COQ3	17.3138
RUSC1	17.3007
USP5	17.266
TMEM117	17.2599
SF3B6	17.2524
RASAL1	17.2475
LPAR2	17.2467
ADAM12	17.238
PDIA6	17.2263
MAPK6	17.2237
FAM72B	17.2183
LMNB1	17.2153
PROM2	17.2151
KRT14	17.1949
ATP2A2	17.1882
PSRC1	17.1846
OPA1	17.1845
TYMS	17.1793
FAM136A	17.1759
PYCR3	17.1737
SASS6	17.169
ABCC5	17.1657
EGLN3	17.1428
SH3BP1	17.1401
C1orf131	17.1348
LDHA	17.1258
CCDC167	17.1212
SLC16A1	17.118
CMAS	17.1174
DDIAS	17.1122
FRMD6	17.1109
BCL2L10	17.1075
MRPL36	17.0976
CRABP2	17.0938
CEP72	17.0716
NDUFS6	17.0645
SPRR1B	17.0642
MEX3A	17.034
NDC1	17.0164
NUP205	17.0147
CLNS1A	17.0063
DNAJC9	16.9874
FST	16.9862
GPT2	16.9857
CCT7	16.9803
PLAU	16.979
GARS1	16.9777
RTKN	16.9731
PRPF19	16.961
GREM1	16.9555
FBL	16.9516
DDR1	16.9463
MMP14	16.9445
PRKDC	16.9342
MICALL1	16.9198
BCL11A	16.9091
CARD14	16.9064
TP63	16.9035
R3HDM1	16.8874
TOPBP1	16.8685
LSR	16.8421
SUV39H1	16.8387
LCLAT1	16.8289
MLF2	16.8264
OLA1	16.8163
KCMF1	16.7891
HOXC8	16.7672
MMS22L	16.7433
STRA6	16.7418
PIGX	16.7273
ZFP64	16.6847
FBXL19	16.6818
SMO	16.6804
SLC44A5	16.6765
DDX39A	16.6696
HOXA1	16.6674
MRPS12	16.6612
PLPP2	16.637
KAT2A	16.6328
MTX2	16.6245
PES1	16.6245
NCS1	16.6139
CKMT1A	16.6097
CAMK2N2	16.5942
PPP2R2C	16.5879
RAB10	16.5869
NUP37	16.5802
OVOL1	16.5638
RAET1L	16.5427
IL20RB	16.5305
PHGDH	16.5302
NIPSNAP1	16.5289
THOP1	16.5217
SLC39A6	16.5068
RHNO1	16.5018
DEPDC7	16.5006
CCT6A	16.47
IGSF11	16.4571
PNCK	16.4532
ABCA12	16.4434
BTBD11	16.441
PAK6	16.4312
WDR75	16.4287
PSMD14	16.4198
MRPS34	16.4197
PGLYRP3	16.4183
H2AZ1	16.3889
COASY	16.3876
AVEN	16.3854
MMP1	16.3807
SOX2	16.3757
SNRPE	16.3647
BRI3BP	16.3224
RPP40	16.3157
NCBP2	16.3132
BAIAP2L2	16.2972
L2HGDH	16.2859
ALYREF	16.2722
HSPD1	16.2582
CCT4	16.2531
HEATR1	16.2404
GRHL2	16.2268
SMC4	16.2245
E2F1	16.2103
BORA	16.2061
SAMD1	16.1855
SRPK1	16.1812
SHOX2	16.1778
NRIP3	16.1598
ENO1	16.1577
SMUG1	16.1448
HSPB1	16.1299
DGKA	16.1225
SRRM3	16.1215
SSX2IP	16.0777
SULF1	16.0757
PHLDB3	16.0551
DONSON	16.0507
HRAS	16.0436
WDR18	16.0268
GSDMC	16.022
MRPL47	16.0175
TMEM54	15.9914
UQCRH	15.9907
SNRPF	15.9848
PFDN2	15.9817
PLPP4	15.9668
INTS8	15.9617
ST14	15.9438
SOX15	15.9437
MRPL51	15.9205
DCAF13	15.9088
SLC9A3R1	15.9058
AP1S1	15.9
EIF4G1	15.8904
HSP90B1	15.8819
MSH6	15.8637
TMEM40	15.8631
UMPS	15.8615
MDFI	15.8366
JPT2	15.8343
SPINDOC	15.8226
PAQR4	15.8172
AP2M1	15.8158
LSM4	15.8131
TBC1D31	15.7966
CPSF3	15.7939
HR	15.7885
PA2G4	15.7798
HPRT1	15.7775
STMP1	15.769
MASTL	15.7623
S100A7	15.7609
PGAM1	15.7471
STIP1	15.7461
SNRPD2	15.7375
BOLA3	15.7285
NMU	15.7189
GNG4	15.71
HDAC2	15.7017
MRTO4	15.6834
MORC2	15.6749
PRR19	15.6727
PFKP	15.656
SNRPA	15.6531
PFN2	15.6512
GTF2IRD1	15.6508
LSG1	15.6483
GJB4	15.6392
RFWD3	15.635
NSUN2	15.6072
SLC12A8	15.6049
TBL1XR1	15.6021
PLEKHN1	15.5956
SRSF9	15.5878
SMARCB1	15.5799
SAC3D1	15.5782
CCDC86	15.5658
CKS2	15.5554
NOTCH3	15.537
ZNF367	15.5367
HAUS8	15.5357
EFTUD2	15.5183
SPDL1	15.5051
YEATS2	15.4984
MRPL12	15.487
BYSL	15.4764
CFAP20DC	15.4732
DARS2	15.4687
SORD	15.4543
TDP1	15.4533
REEP4	15.4493
HOXA10	15.4353
CNFN	15.4248
RHBDD3	15.4208
SSBP1	15.406
GTPBP3	15.3937
GPN1	15.3878
ZNF131	15.3801
CA9	15.3704
AGMAT	15.3687
DIP2B	15.3601
NDUFAF8	15.3583
PPME1	15.3576
B4GALT4	15.3542
CBX3	15.3541
SMC2	15.3446
IVL	15.3434
ITPKA	15.3373
STMN1	15.3232
RPUSD1	15.3221
MDH2	15.3185
MYPOP	15.3102
NCBP2AS2	15.3101
PRICKLE3	15.309
SNRPD1	15.3008
ILF2	15.2758
DNMT3B	15.2657
CYC1	15.2568
LGALS7B	15.2552
PLEK2	15.2474
PALB2	15.2422
NELFCD	15.2417
FARSB	15.2288
STX6	15.2014
TIMM8A	15.2008
GID8	15.1963
ZNF488	15.1604
SLC1A5	15.1525
NLN	15.1449
PGLYRP4	15.1336
ADM2	15.1324
YDJC	15.1255
CAND1	15.0886
LGR4	15.0823
SOX12	15.082
SLC2A5	15.0792
METAP1	15.0773
GTF3C2	15.077
TMPRSS11E	15.0746
VRK1	15.0648
NRBP1	15.0278
RPS2	15.0125
SLC52A2	15.012
KNOP1	15.0007
TYSND1	14.9933
CYB5R2	14.9857
FARSA	14.9741
MTHFD2	14.9706
PRPS2	14.9693
MARVELD3	14.9574
MARS1	14.9547
TET3	14.953
POLE	14.9524
DLX6	14.9495
ITGB8	14.9451
KIF26B	14.9323
ADRM1	14.9289
ADGRF4	14.926
PEDS1	14.9254
CERCAM	14.9186
NUDT8	14.9185
PSMD3	14.9122
DGUOK	14.9081
MTCL1	14.8835
GART	14.878
SMC6	14.8671
KREMEN2	14.8666
DLK2	14.8639
KRI1	14.8556
MFAP2	14.8518
SMPD4	14.8506
SEMA4B	14.8502
DPP3	14.8304
GPX2	14.8269
HES2	14.8234
XPR1	14.8211
CEP85	14.82
ABCF3	14.7998
RAP2B	14.7989
DLG5	14.7904
CENPP	14.7854
TTYH3	14.7827
TRPV4	14.7764
PDCD5	14.7653
PSMG1	14.7495
METTL1	14.7469
DIO2	14.7401
TRAP1	14.7356
ZC3HAV1L	14.7308
KREMEN1	14.7271
TTF2	14.702
NME4	14.6884
C1orf35	14.6855
ENTPD7	14.6833
SMOX	14.6833
NHS	14.6772
PRRX2	14.676
WDR4	14.6503
CSTF2	14.6501
SFXN4	14.631
PSPH	14.6195
ATP11B	14.6129
HMCES	14.6105
NOP56	14.6101
TDG	14.5964
XPO1	14.5916
STON2	14.5847
GAL	14.5821
BEND6	14.5798
PLXNB3	14.5759
HSPE1	14.5729
ZC3H8	14.5633
MCM3	14.5618
DHX34	14.5617
GPSM2	14.5577
MTFR1	14.5552
PGM2	14.536
RCOR2	14.5335
RAN	14.5305
WDR5	14.5263
PMAIP1	14.5068
LY6K	14.5003
CD276	14.4968
EIF5A	14.4958
KDM5B	14.4937
CGREF1	14.4821
ADCK5	14.4797
CST1	14.4762
CDH24	14.4755
H2BC9	14.4651
SSRP1	14.4631
NUP62	14.4594
LSM12	14.4583
EMC1	14.4478
JAG1	14.4458
TLCD3A	14.4446
PRMT3	14.4358
DCUN1D5	14.4254
SPRR2A	14.4238
NIT2	14.421
CERS6	14.4168
ETNK2	14.4142
TCF20	14.4082
IL22RA1	14.4064
ATAD3A	14.3945
NTAQ1	14.389
ZNF703	14.383
PUS1	14.379
SPRR2D	14.3774
P4HB	14.3752
ZIC2	14.3694
TMEM14A	14.3633
GSS	14.3611
TFB2M	14.3537
CABYR	14.3515
EIF2AK1	14.3507
PFDN4	14.3458
AHNAK2	14.3404
SMYD5	14.3389
CACYBP	14.3168
PTPRZ1	14.3054
OCIAD2	14.3054
MFSD3	14.2936
BARX2	14.2913
CAPNS2	14.2834
TMEM237	14.278
SERPINE2	14.2748
CKAP5	14.2673
ATP5MC1	14.2639
MRPL30	14.2413
TRIM28	14.2387
ETV4	14.2201
SFN	14.208
HGH1	14.1956
LSM5	14.1937
GBP6	14.1897
SLC38A1	14.1889
SIX4	14.1888
FAM110A	14.1876
FBXO41	14.1871
RHCG	14.1857
DAPL1	14.1819
TBC1D7	14.1711
CNOT11	14.1681
NEMP1	14.168
GAN	14.1663
GCLC	14.1526
TPD52L1	14.1515
PDIA3	14.1486
AMMECR1	14.138
LEO1	14.1336
PSME4	14.1295
CTPS1	14.1035
CLSTN1	14.1034
ANKRD22	14.1023
RIOK1	14.0978
MOGS	14.0965
POMK	14.0957
DPH2	14.0913
DDX49	14.0879
METTL5	14.0757
EIF4A3	14.0489
NUDT11	14.0467
PTDSS1	14.0443
NET1	14.0411
MTERF3	14.041
PIGU	14.0402
SPAST	14.0383
YKT6	14.0377
RBBP8NL	14.0297
PRMT1	14.0268
CDK2AP1	14.0239
IDH2	14.0182
XYLB	14.0029
PTGES2	13.9993
IL11	13.9966
SF3B4	13.9918
TPRKB	13.9914
CSNK2A1	13.9882
PLD1	13.9848
SEC61A1	13.9828
FBXO5	13.9805
APEX2	13.9686
RBL1	13.9579
BUB3	13.9505
TNFRSF18	13.9427
TWNK	13.9403
MSTO1	13.926
UBALD2	13.923
YWHAG	13.9113
MED10	13.9083
ZNF146	13.9059
YARS2	13.9046
CDCP1	13.9041
DSN1	13.8922
MRPL4	13.8894
PACC1	13.8888
MTCH2	13.8802
ASIC1	13.8777
SNAI2	13.8749
GLRX3	13.8661
DAP3	13.8636
SLX4IP	13.8618
C11orf80	13.8526
LRPPRC	13.8519
GNB1L	13.8506
NOMO1	13.8489
RALGPS2	13.8449
HAP1	13.8433
TOMM70	13.837
TAF4B	13.8272
SAAL1	13.8237
TIPIN	13.8195
FJX1	13.8064
TMEM41A	13.8061
ATG4D	13.8049
HDHD5	13.7971
VANGL1	13.7947
RGMA	13.7731
LIG1	13.7697
LIN9	13.7676
MXRA5	13.7625
RNF168	13.7608
SERPINB13	13.7544
POLR2J	13.752
SLC1A4	13.7427
ATIC	13.7395
PLP2	13.7375
MTHFD1L	13.734
SCRIB	13.7238
HS6ST1	13.7076
SPRR1A	13.6988
EIPR1	13.6952
LTBR	13.6886
C16orf74	13.6807
ACOT7	13.6724
PARP1	13.6713
PDCD2L	13.6706
UTP25	13.6682
DNAAF5	13.6681
MZT2B	13.661
PPIL1	13.6591
HMGB2	13.6587
CBX1	13.6499
INAVA	13.6473
PSMD4	13.6361
GALNT2	13.6178
WDR43	13.6168
ANKRD13B	13.6134
KRT6C	13.6128
PAIP1	13.611
NLE1	13.6108
NUP107	13.61
EIF6	13.6092
POP1	13.5748
ZFP69B	13.5736
NCAPD3	13.5733
SLC4A11	13.5664
CLCN2	13.5509
DCUN1D1	13.5471
LRRC42	13.5452
RNF126	13.5349
ISG20L2	13.5324
PTPRH	13.5287
TWF1	13.525
COL5A2	13.5231
VDAC1	13.5213
PSMB5	13.5211
MYCL	13.5048
NIFK	13.494
DBF4B	13.4913
CCT2	13.4901
WDR12	13.4812
ESPN	13.4624
MICAL3	13.4592
WNK2	13.4563
IER5L	13.4402
TRMT6	13.432
ENTR1	13.4258
BANF1	13.4232
FUT2	13.4229
MLLT11	13.4057
RRP1	13.3966
SPINT2	13.3945
NR2C2AP	13.3918
NDUFB4	13.3775
BNC1	13.3752
UBE2O	13.3679
CDC7	13.3662
RHBDL2	13.3649
GOT2	13.3622
SLC38A7	13.3556
ZNF581	13.3555
PRXL2A	13.3546
H2BC8	13.3485
SLC9A7	13.3472
PRPF4	13.3337
NUP85	13.3279
SNRPC	13.3276
CDK5	13.3275
TPD52	13.3233
MAGOHB	13.3231
EFS	13.3219
TOP1MT	13.316
NOL11	13.3107
MDK	13.3072
TIGD5	13.3069
PDCL3	13.299
CHPF	13.2856
TFAP2C	13.2815
PTPRF	13.2783
HSPA4L	13.2763
PODXL2	13.2755
BCL2L11	13.2747
TIMMDC1	13.2651
CIART	13.2609
RTN4R	13.2516
AKT1S1	13.2487
CALU	13.2439
KDELR3	13.2396
SLC35B2	13.2191
CABLES2	13.2121
UBA6	13.2113
CCN4	13.2069
MRPL13	13.2039
SENP5	13.2007
CASP3	13.195
CA12	13.1927
DROSHA	13.1918
GRIP1	13.1663
EMC9	13.1556
PRCC	13.1549
QSER1	13.1386
COL1A1	13.1346
TWIST1	13.1318
DUS1L	13.1296
DDX10	13.1268
PLCH2	13.1265
TECR	13.1247
THBS2	13.124
SERPINB7	13.1231
SUGCT	13.1175
CDH1	13.1148
GTPBP4	13.1116
HMBS	13.1081
SLC4A3	13.1059
HOMER3	13.0916
H1-0	13.091
USP39	13.0875
IARS1	13.086
PC	13.0807
MAP7	13.0801
CLCA2	13.0739
CASP2	13.0728
VARS1	13.0713
FOXN1	13.0695
GNPNAT1	13.0689
GALNT14	13.0683
PSMC4	13.0681
TRMU	13.068
OTULIN	13.0606
H2AC8	13.0599
MEX3D	13.0437
DHFR	13.0313
SLC25A17	13.0307
MRPL9	13.0274
CIB2	13.0259
ALDOA	13.0239
BAIAP2L1	13.0238
TMEM201	13.0199
UQCC2	13.0146
SPRR3	13.0085
FGD1	13.0014
TMEM182	12.9963
CYP27B1	12.9897
MPHOSPH10	12.9892
DOLPP1	12.9881
SRM	12.9855
C11orf24	12.9786
KIAA0930	12.9755
IMMT	12.9714
BTBD2	12.9667
HEBP2	12.9624
PAX9	12.9569
YWHAQ	12.9564
SMS	12.9542
FTSJ1	12.9531
LRRC8D	12.9493
SLC7A1	12.9382
NOP58	12.9366
TCOF1	12.9326
SNRPG	12.9164
NAA25	12.9148
GYS1	12.9032
KDM1A	12.8945
KIAA1522	12.8813
CDYL	12.872
MFN1	12.8702
KMT5A	12.8692
USP31	12.8622
KIF3C	12.847
STEAP1	12.8462
MMP9	12.8307
TOMM22	12.83
IARS2	12.8226
ZNF786	12.821
DUS4L	12.8137
DPY30	12.8121
HOXC6	12.8041
DHRS13	12.8002
INTS7	12.7973
NAT10	12.778
PUF60	12.7731
CAPN1	12.7659
MRPS30	12.7592
DLG1	12.7548
WDCP	12.7472
CLDN1	12.7419
TACO1	12.7336
PAK1IP1	12.7328
RPN2	12.7279
MRM1	12.7247
VDAC2	12.7215
KLC2	12.7179
BAK1	12.7164
PSMC3IP	12.7132
ALG10	12.7105
CBX8	12.7105
MTMR1	12.7084
UQCC3	12.7059
PLAAT1	12.7033
HPDL	12.7016
SPATA5L1	12.6975
NCCRP1	12.6895
PRKCSH	12.6849
AIMP2	12.6809
STRAP	12.6715
LRRC15	12.6636
PTS	12.6599
APOO	12.6566
DNAJC2	12.6356
MSH2	12.6351
NGEF	12.6347
EPRS1	12.634
ELOVL4	12.6333
ERAL1	12.6281
DARS1	12.625
ERVMER34-1	12.6162
ARPC1A	12.6082
RMI1	12.6014
COA6	12.5977
TBL1X	12.5973
TMED3	12.5831
ZNF623	12.5768
WDR3	12.5736
EIF2B5	12.5701
PSMB4	12.5691
KCTD5	12.5644
PRR7	12.5598
LRATD1	12.5556
SIGMAR1	12.5421
GTF2H3	12.535
FRRS1	12.5301
PRDX4	12.516
NIF3L1	12.5125
ZDHHC18	12.5088
PREB	12.5047
ATXN7L3	12.5034
PSMB3	12.4918
TTC22	12.4895
TAF2	12.4892
PDAP1	12.4887
KHSRP	12.4876
EPOP	12.4874
CPSF6	12.4831
MAZ	12.4794
CDK16	12.4784
PLEKHG3	12.4602
SOX4	12.4572
GRTP1	12.4554
HNRNPAB	12.4521
HOXD10	12.4451
MRPL35	12.4443
CDKN2A	12.4435
SLC52A3	12.4357
CCDC134	12.435
LIG3	12.4308
PTBP1	12.4307
NKIRAS2	12.4261
MTA2	12.4146
TRIM11	12.4076
ALKBH2	12.4066
TMEM106C	12.4029
COL3A1	12.4008
CNP	12.3932
RRP36	12.39
VANGL2	12.3862
NRM	12.3622
TCP1	12.3609
UBE2E3	12.3586
THNSL1	12.3572
NOB1	12.3547
TBCCD1	12.3473
HOXC9	12.3456
SRRT	12.3396
RFC3	12.3333
RBM28	12.3304
CCNE2	12.3299
BRMS1	12.327
PSMD1	12.3258
PYGO2	12.3151
SDC1	12.3128
RNPS1	12.3056
SDK1	12.3034
ZBED4	12.2948
SRPRB	12.29
POLDIP2	12.2781
PSME3	12.2717
XPNPEP3	12.2702
NUP43	12.2548
STX1A	12.2543
MRPL15	12.249
ANKRD16	12.231
TRABD	12.2301
PRR5	12.2295
EDARADD	12.2226
BRCA2	12.2153
CPSF4	12.2108
AHSA1	12.2038
SPRED3	12.1959
POLE3	12.1948
DCTPP1	12.1937
XDH	12.1932
ATP13A3	12.1848
FAM174C	12.1847
EIF5B	12.1794
AP2S1	12.1679
RPLP0	12.1658
PODNL1	12.1655
RCN2	12.165
FAM98A	12.1588
FAM83G	12.1577
MARCKS	12.1516
COPB2	12.1426
KPNB1	12.1422
ARF5	12.1414
NSD2	12.1357
SLC39A11	12.1355
STAMBP	12.134
LSM7	12.1336
MRPL24	12.1326
SNAP47	12.1281
BICDL1	12.1254
GALNT7	12.1241
LY6D	12.1154
PLOD2	12.0983
RPL37	12.0877
ADAMDEC1	12.0831
TMPO	12.0816
FAP	12.0581
TRIM45	12.046
DTX2	12.0396
PKP2	12.036
LPAR5	12.0356
MAD2L2	12.033
SERBP1	12.0318
VPS25	12.0288
LTB4R	12.0242
LYSMD1	12.0219
RUVBL2	12.0214
MRPL19	12.0197
SAE1	12.0182
MRPS2	12.0151
LRRC1	12.0139
RHBDL1	11.9959
PPFIA3	11.9941
ACAD9	11.993
FAM83A	11.9848
ABCC1	11.9775
TARBP1	11.9758
ZNF598	11.9609
LRP12	11.9566
ZNF16	11.9563
SPHK1	11.9482
PNO1	11.9467
PHKA1	11.9454
PARL	11.9368
BDH1	11.9305
FOXRED2	11.9232
DHX37	11.9159
KRT10	11.9147
LAGE3	11.9094
IGF2BP2	11.9076
SLC25A1	11.9017
PREP	11.8984
CILP2	11.8978
GORASP2	11.8977
TIMM29	11.896
MDH1	11.8952
SET	11.8889
ITGA6	11.8798
CCL26	11.8734
NFS1	11.8708
MPLKIP	11.8697
APEX1	11.8658
PDCD10	11.8631
NACC1	11.8603
ZNF217	11.8551
TP73	11.8535
HSP90AB1	11.8442
FOXK2	11.8367
C5orf22	11.8347
POFUT1	11.8304
KPNA4	11.8269
UCHL1	11.8206
PACSIN3	11.8028
POLA2	11.801
KDF1	11.7971
SLBP	11.7939
CEP152	11.792
MEN1	11.7904
SLC26A6	11.79
UFD1	11.7892
PHB2	11.7882
FKBPL	11.7877
ZNF385A	11.7851
PI3	11.7824
BMP7	11.7799
FXYD3	11.7709
PRIM1	11.762
ZNF750	11.7469
ZNF639	11.743
ULBP3	11.7395
MEA1	11.7353
PLEKHA8	11.7257
RBBP8	11.724
NUP50	11.7222
PDRG1	11.722
ANAPC7	11.7185
S1PR5	11.7183
KLHL13	11.7179
IGF1R	11.7157
CHAC2	11.7122
HYLS1	11.7102
TIMM13	11.7057
MED20	11.6969
NAXE	11.6961
S100A16	11.6959
PPP4C	11.6931
RIMOC1	11.6913
C9orf40	11.6886
DRG1	11.6764
TAF1A	11.6728
DDX55	11.6715
PSMB2	11.6707
IMP4	11.6706
XYLT2	11.6682
MRPS26	11.6637
SNRNP25	11.6611
HAT1	11.6579
IL1RL2	11.6551
G2E3	11.6518
PDCD11	11.6496
POLR3G	11.6429
USP14	11.641
VTA1	11.6269
SPPL3	11.6195
SPRR2E	11.6171
IKBKE	11.6169
EXOSC2	11.6132
RPF2	11.6072
ABRACL	11.6044
ATXN2L	11.6043
SENP1	11.6038
FKBP3	11.6013
ZNF74	11.6013
SOX21	11.5958
REXO4	11.5911
RIOX2	11.5877
TFDP1	11.5864
DDOST	11.5827
SWI5	11.5786
LSM2	11.5783
FASTK	11.5751
SLC29A4	11.5669
IGFBP3	11.5645
NRARP	11.5641
TIMM10	11.5597
GTF3C3	11.5526
QSOX2	11.546
SEC14L2	11.5447
PDZD11	11.5307
FAM210A	11.5079
TRMT61B	11.507
HYOU1	11.505
UNC119	11.4951
LIMK1	11.4891
SLC25A15	11.4876
OPLAH	11.4791
PTGES3	11.4771
ZNF706	11.465
DCAKD	11.4618
POLD1	11.4588
SLC25A13	11.4571
DUSP14	11.4538
TTC27	11.448
TTPAL	11.4463
WDR70	11.4371
UPF3B	11.4346
DAZAP1	11.4316
ATP23	11.429
PGK1	11.4277
NARF	11.4253
RAB38	11.4216
NKRF	11.418
MRPS16	11.4177
SINHCAF	11.4175
BMP8A	11.4156
BRAT1	11.4132
COX6C	11.4097
POLR1A	11.4039
TIMM50	11.4027
RNF2	11.4014
ILF3	11.3999
TGFA	11.396
RPL17	11.39
SUMO2	11.3896
TMED2	11.3837
DDX56	11.3803
LRRC58	11.3797
C2CD4A	11.3746
LYPD6B	11.3745
H1-10	11.3595
STK35	11.3578
PAK2	11.3552
LRR1	11.3546
TARS2	11.3541
MYL6B	11.3523
MRPS33	11.3521
MMP3	11.3376
UBXN7	11.3351
TRUB2	11.333
NSDHL	11.3329
PCCB	11.3311
KICS2	11.3302
WFDC5	11.3298
ATP5F1B	11.3141
ATP6V1E2	11.3123
MMP10	11.31
PIAS3	11.3098
PRTFDC1	11.3035
DUSP11	11.3025
FBXO22	11.2877
STK24	11.287
DRAP1	11.2838
COIL	11.2776
AAGAB	11.2752
SULF2	11.2746
GLRX5	11.2729
NT5DC2	11.2656
ARHGEF16	11.259
CSNK1G1	11.2471
CALML5	11.2421
ABCB9	11.2395
TNNT1	11.2286
AATF	11.2244
PPM1J	11.219
DHX57	11.2166
AEBP2	11.2104
SERPINH1	11.2078
FBXO27	11.2057
TMEM267	11.1981
NCL	11.1914
NOC2L	11.1732
RAMAC	11.1694
ATR	11.1671
TMEM161A	11.1629
KHDC1	11.1614
HSPA5	11.1613
OTUB2	11.1563
ADSS2	11.1514
PPP1R35	11.1465
COLGALT1	11.1458
ANP32B	11.1456
SMARCD1	11.1435
CEP76	11.1433
FAM91A1	11.1425
MSANTD3	11.1337
RPN1	11.1265
CCDC142	11.1229
TIMM21	11.1218
HAUS5	11.1187
AUP1	11.1184
SMG7	11.1158
UBE2M	11.1116
DDX54	11.1088
TXN	11.1087
PDLIM4	11.0996
ANAPC11	11.0977
RPAP3	11.0971
TARBP2	11.0824
FOXK1	11.0732
ZNF530	11.0717
POLB	11.0716
SAMD4B	11.0652
IPPK	11.0588
WDR77	11.056
IGSF3	11.056
C4orf46	11.0527
U2AF2	11.0446
GCAT	11.042
BARD1	11.041
PSMD7	11.0386
DNMT3A	11.0365
TTC39C	11.0353
TRMT1	11.0307
NAE1	11.0298
SYNJ2	11.0295
MMACHC	11.0268
HSD17B10	11.0245
PLOD1	11.0165
SLC35A2	10.998
ATP5MC3	10.995
RRP1B	10.9822
MRPL11	10.98
MPHOSPH9	10.9749
TCFL5	10.9739
GFM1	10.9738
FOXRED1	10.9738
B4GALT3	10.9732
BLACAT1	10.9727
XG	10.9606
KRT13	10.9596
ITPA	10.9554
PCGF1	10.9549
NTMT1	10.9486
GTF2E2	10.9358
MMP13	10.9357
MTERF1	10.9344
RITA1	10.9326
HDHD3	10.9235
RPS19	10.9221
CCT8	10.9178
NRTN	10.9133
LAPTM4B	10.9083
NAP1L4	10.9052
RPA1	10.8953
CCDC138	10.8813
UBQLN4	10.8806
GANAB	10.8805
COL5A1	10.8766
CNOT9	10.8737
FAM171A2	10.8697
PARP2	10.8665
HNRNPL	10.8661
EIF3D	10.8555
PPP1CC	10.8543
RTCB	10.8499
EBNA1BP2	10.8476
IL23A	10.8463
DNM1L	10.8398
GALNT1	10.8354
AAAS	10.8338
PXYLP1	10.8335
TRMT2A	10.8334
REPS1	10.8324
NAA40	10.8318
MEX3B	10.8299
GPR89A	10.8271
TRIT1	10.8262
TRMT112	10.8257
ZGRF1	10.8188
TIMM23	10.8083
NPLOC4	10.8059
GSK3A	10.8013
FBXL6	10.7971
DYRK2	10.7966
SLC30A6	10.7857
SIX2	10.7818
PFDN6	10.7778
PGF	10.7743
U2SURP	10.7741
ITGA11	10.7735
UBE2Z	10.7719
ABCF2	10.7706
MRPL21	10.7541
BEND3	10.7499
SRPK2	10.737
GEMIN2	10.7243
FRMD8	10.7219
PHF13	10.7102
HMGXB4	10.709
ZDHHC13	10.7085
UBE2G1	10.7063
MSI1	10.6921
SLC4A1AP	10.6915
RCE1	10.6886
EIF3J	10.6837
ZNF282	10.6832
PSMC2	10.6829
ASPHD2	10.6802
GJB7	10.6799
ZNF436	10.6735
STOML2	10.6727
PORCN	10.6726
CCHCR1	10.6698
PSMC5	10.6532
MNAT1	10.6483
MZT1	10.6404
MRPS35	10.6385
EIF3I	10.638
IPO13	10.6343
FUNDC1	10.6316
SQLE	10.6306
TSEN34	10.6126
PITPNB	10.6097
AMZ2	10.6092
C19orf73	10.5988
RBAK	10.5909
CDC123	10.5894
SLC7A11	10.5889
DIPK1A	10.5833
YARS1	10.5668
PPIH	10.5625
DCAF17	10.5616
COX5A	10.5589
RTN4IP1	10.5573
CASK	10.5563
MTA1	10.55
COPS6	10.5471
HM13	10.5415
LYPD6	10.5406
LRRC59	10.5401
PLEKHG4B	10.5385
RNF7	10.5383
CDK2	10.5365
PHF6	10.5325
TSR1	10.5306
SERTAD2	10.5233
UTP14A	10.5168
CBX4	10.514
UBE2V2	10.5135
PANX2	10.5091
SLC35F2	10.505
ZC3H3	10.5038
ANKEF1	10.5028
CCDC15	10.4992
PHTF2	10.4934
ADAMTS14	10.4923
ADAMTS12	10.4875
EIF2S2	10.4801
NONO	10.4769
ASCC2	10.4733
LONP1	10.4717
ULK1	10.4713
CCAR1	10.4684
SERPINB4	10.4676
UBA2	10.4658
RUNX2	10.4601
SUSD4	10.4591
DHX33	10.4574
ATP1B3	10.4564
H2AW	10.452
CEP19	10.4496
URB1	10.4443
BCL7A	10.4417
RRP7A	10.4402
PMM2	10.435
PTGES	10.4324
ACBD6	10.4319
CHODL	10.4278
GTF2E1	10.4256
NOC4L	10.4254
IL12RB2	10.4219
NELFA	10.4174
CSTF3	10.412
VMA21	10.4057
SF3B3	10.4044
ALG6	10.404
RAB26	10.4022
EARS2	10.3997
TFCP2	10.3981
STT3A	10.3941
TMEM65	10.3937
SPINT1	10.3926
ZFP41	10.3919
TOR3A	10.3858
FHL2	10.3775
SLX9	10.369
CENPQ	10.3688
COA7	10.3677
BUD23	10.3666
SLC44A1	10.3666
UGGT1	10.3661
ERFE	10.3657
ADGRA3	10.364
ERGIC2	10.3629
P3H1	10.3611
ALG8	10.3433
SCAMP5	10.3419
USP28	10.339
MAP3K7	10.3361
ULBP2	10.3359
ATF5	10.3355
ZNF408	10.334
PDSS1	10.3323
KHDC4	10.3297
IGFL1	10.3292
ARL6IP6	10.3255
CD109	10.3241
TRIM16L	10.317
EPHB2	10.3126
CCDC77	10.3123
TMA16	10.3101
KMT5C	10.3051
MAGEF1	10.3038
DBN1	10.3025
HILPDA	10.302
PARS2	10.286
EHHADH	10.2842
RPL7L1	10.2841
RPA3	10.2821
MLST8	10.28
SNRNP40	10.2763
POLR2D	10.2743
OTUB1	10.2704
COPG2	10.2692
YIF1B	10.2615
KRT19	10.2563
DNPH1	10.2563
PARD3	10.2543
HS6ST2	10.2513
BID	10.2497
SENP2	10.2488
TRAF4	10.2432
TNFRSF21	10.2387
C1QBP	10.2371
CHAC1	10.236
SURF2	10.236
ZNF771	10.2352
SBNO1	10.2344
UBAC1	10.2094
VPS72	10.2075
CS	10.205
NIPAL1	10.2021
SSR1	10.1985
BICD2	10.1964
SLC2A4RG	10.1952
PWP1	10.1808
XRCC6	10.1688
ZNF692	10.1676
GEMIN6	10.166
TNFRSF25	10.1626
HNRNPC	10.1623
PTBP3	10.1525
MAP3K13	10.1498
TMEM250	10.1479
ZRANB3	10.1469
LSM14B	10.1441
TUFT1	10.1366
HCN3	10.1356
COA4	10.1336
CXCL14	10.1313
C18orf54	10.126
EXOC6B	10.121
COPG1	10.1203
C6orf136	10.1195
AMER1	10.1142
KLHL12	10.1107
HOXB7	10.1085
MTHFD1	10.1065
WNT7B	10.1065
PPP2R3B	10.1018
KDELR1	10.0945
PHF5A	10.0929
MRPL55	10.09
PSMA7	10.0894
ZW10	10.087
EIF5A2	10.0839
POLR2G	10.0791
PCNX3	10.0787
PSMB7	10.0771
UBL4A	10.0728
DYNLL1	10.0679
ENTPD2	10.0608
ADA	10.0566
DNMT1	10.0548
UBXN2A	10.0497
STK26	10.0488
NAA20	10.0476
NSUN5	10.0454
TM9SF4	10.0447
CYCS	10.0406
CCDC51	10.0404
ORC2	10.0243
YEATS4	10.0211
RAD51C	10.0143
BASP1	10.0135
ALKBH4	10.0027
AGK	9.9996
OXLD1	9.97928
FSBP	9.974
CRKL	9.97194
PSMA4	9.97157
SF3A2	9.96731
DYNC1I1	9.95786
KEAP1	9.94828
EOLA2	9.9419
FASTKD1	9.92966
MYBBP1A	9.9295
P4HA1	9.92532
NUDT19	9.92398
CSNK1G2	9.90861
SARS2	9.90623
NUP93	9.90455
ERI3	9.90167
SBSN	9.89277
ZC3H15	9.89193
FAM241B	9.8889
KIF7	9.88826
NPAS2	9.88625
ZNF7	9.88293
MRPS10	9.87151
DEK	9.87122
KARS1	9.86937
CEP78	9.86807
TIMM44	9.86526
SPRTN	9.86348
KDM3A	9.85713
UBFD1	9.85638
ABCE1	9.8562
RPE	9.85393
GTPBP8	9.84946
LTB4R2	9.84461
RFLNA	9.84049
NADK2	9.83416
SEC61A2	9.82414
TENM2	9.82107
WDR74	9.82004
HNRNPA2B1	9.8152
SRSF12	9.812
IFI16	9.81192
THOC5	9.8115
COX5B	9.81042
RIPK4	9.81024
UCHL5	9.80312
SUPV3L1	9.80121
C5orf46	9.79671
H2BC5	9.79293
TRPS1	9.78968
PNPT1	9.78684
ENOPH1	9.78084
GLMN	9.7804
DDX1	9.77874
FANCM	9.77722
PRPF40A	9.77535
LRIF1	9.77317
FAM117B	9.76756
ARMC10	9.76743
TMEM138	9.74571
MARCKSL1	9.74415
POLR1B	9.73277
ATPSCKMT	9.73175
KIFC2	9.72479
CLN6	9.7229
MAP7D2	9.72243
URI1	9.72178
TAF5	9.71783
DNM1	9.7133
NAA15	9.70595
SEC61G	9.70448
GNL3	9.69627
NDUFS8	9.69377
MARK4	9.68926
SLC27A4	9.67505
FAM3C	9.67444
ELK1	9.67097
SCAMP3	9.66402
ASCC3	9.66328
ZNF212	9.65892
RTRAF	9.65386
C12orf54	9.65217
TLE3	9.64447
DNAJA3	9.64141
SIX1	9.63552
NOLC1	9.63407
H3C10	9.63215
LOXL1	9.62825
TXNDC17	9.62531
AC069544.2	9.62384
ITGAV	9.62126
GMCL1	9.62062
HTR7	9.61844
DNAJB6	9.61278
MRPS22	9.61268
ZNF138	9.61173
FAT1	9.6095
NDUFB9	9.60415
TUFM	9.60179
TRIM7	9.60145
RPL22L1	9.59596
ADGRG1	9.59215
UQCRHL	9.58562
RPL35A	9.58177
UTP18	9.58083
ALDOC	9.56547
RNF43	9.5612
CARS1	9.56034
FKBP14	9.55853
RNF217	9.54663
CSRP2	9.54015
FH	9.53396
FZR1	9.52907
PM20D2	9.52107
ESCO1	9.51022
UTP4	9.50791
SOX9	9.50643
PPP1R3G	9.50584
RRS1	9.50125
RHBDF2	9.49295
SND1	9.4929
NDUFAB1	9.48305
TMEM183A	9.48185
AIM2	9.47997
NCBP1	9.47919
CDK6	9.47601
XPNPEP1	9.47505
WDR46	9.47069
MRPL58	9.46664
HIF1A	9.45758
FBLIM1	9.45716
C1QTNF12	9.45478
MANF	9.45447
GAP43	9.45254
E2F3	9.45139
ZNF121	9.44939
SCG5	9.44839
MSI2	9.44833
THUMPD2	9.44359
TMEM184A	9.42904
SLIRP	9.42821
SAMM50	9.41924
ZNHIT3	9.41366
WRAP73	9.41055
CDK8	9.40237
TIMM17B	9.40092
ZNF770	9.3934
NDUFV1	9.38172
STRBP	9.37381
SLAMF9	9.37055
GDAP1	9.37034
ISY1	9.36926
PI15	9.36887
RCC1L	9.36668
PMS2	9.3619
PCNX2	9.36137
SERINC2	9.35828
EI24	9.35396
TRIB3	9.34517
ZNF107	9.3377
FGFBP1	9.33481
ZCRB1	9.33344
XRCC3	9.33099
[truncated: 12,013 more rows]

## Sheet: TCGA_PRAD_ranks
H2AW	18.8145
HPN	18.7941
AMACR	18.5179
SIM2	18.1679
EPHA10	17.9545
CGREF1	17.8876
HOXC6	17.736
DLX1	17.667
ARHGEF26	17.2172
PYCR1	17.0926
PPP1R14B	16.9625
FNDC10	16.7545
TMTC4	16.6599
CBX8	16.1917
SMPDL3B	16.1388
PDLIM5	15.9251
PRR36	15.889
ACSM1	15.8626
NETO2	15.4892
MARCKSL1	15.4514
NLRP12	15.4311
DNAH5	15.3652
NEK5	15.1411
SLC19A1	15.134
GJB1	15.086
FRMPD3	15.0369
MMP26	15.0236
ZIC2	14.8972
TSACC	14.8166
DBNDD1	14.8089
PCSK6	14.7012
BOP1	14.5949
SRM	14.5843
YPEL1	14.5486
MATK	14.4561
H2BU1	14.3966
PHGR1	14.3845
TLCD1	14.3171
CCDC110	14.2984
NUP210	14.2955
APOF	14.0351
EEF1AKMT4	13.9704
STIL	13.9632
SBK1	13.9485
LRFN1	13.9087
SLIT1	13.9039
DUS1L	13.836
GAL	13.7911
EPCAM	13.7848
PAICS	13.7539
NAA60	13.6302
RCC1	13.6044
ARHGEF38	13.5872
ZNF850	13.5862
CENPM	13.553
TMEM132A	13.4999
PTRHD1	13.4933
ZFP69B	13.4593
STX19	13.4416
TRPM4	13.39
ZDHHC9	13.3155
SLC25A10	13.3143
TDRD1	13.2415
CECR2	13.2257
HJURP	13.2208
RAB19	13.1967
OR51C1P	13.1928
CENPO	13.1466
FGFRL1	13.0976
GOLM1	13.0677
SAMD10	13.0349
QSOX2	13.0263
NME1	12.997
CAMKK2	12.9933
FZD8	12.9898
UCN	12.9648
PPM1E	12.9628
LRATD2	12.8376
FAM222A	12.8105
MANEAL	12.8075
CACNA1D	12.7791
SLC27A4	12.7787
RAB17	12.7703
SMKR1	12.7638
PPP1R9A	12.7499
ASPHD1	12.6987
CACFD1	12.6515
RPL22L1	12.6161
SEC16A	12.5093
HLCS	12.4939
BEND4	12.4642
PRR7	12.4208
ZSCAN2	12.4169
ULK3	12.325
FASN	12.3195
SLC43A1	12.2834
BIRC5	12.2791
BICD1	12.268
ENTR1	12.2654
UAP1	12.2469
RAC3	12.2383
OR51E2	12.2349
HMMR	12.153
HGH1	12.124
GLOD5	12.06
RAB6C	12.0512
C2orf72	12.0465
RTN4RL2	12.0462
NLE1	11.97
SLC25A45	11.9692
FOXRED2	11.9631
CASKIN1	11.9609
MRPL17	11.9515
SLC25A22	11.944
METTL26	11.9339
RIMKLA	11.8774
H2BC15	11.8687
PDCD2L	11.8449
SLC26A6	11.8269
LRRC56	11.8019
MKI67	11.801
P4HB	11.7788
HID1	11.7766
RNF157	11.7607
TRIM36	11.7499
EZH2	11.7431
CDCA8	11.7326
PODXL2	11.7306
SH3RF1	11.7123
ZDHHC23	11.6986
MYBL2	11.6532
ZNF511	11.6462
PYCR3	11.6319
REPS2	11.6302
GDPD1	11.6267
IMPDH2	11.6011
PIGW	11.5721
GPR160	11.5544
SLC25A42	11.5499
MFSD12	11.5307
MTHFD2	11.4993
DLX2	11.4586
NMRAL1	11.4416
KLK15	11.4279
MCCC2	11.4203
GCNT1	11.3843
ESRP2	11.3828
MCOLN2	11.3823
PPIB	11.3766
RFX3	11.3709
SFXN4	11.3431
RALGAPA2	11.3291
B3GAT1	11.2901
HOXC4	11.2731
PALS2	11.2683
FEV	11.244
ARFGEF3	11.2412
F12	11.2331
RPP40	11.2315
ZNF485	11.2206
SKA3	11.212
ZNF30	11.1752
SLC12A8	11.1728
ERVH48-1	11.1575
B3GALT6	11.1549
SAC3D1	11.1413
CPLX1	11.1386
IQANK1	11.1056
TMEM52	11.1021
RRM2	11.0919
TRUB2	11.0589
GALNT7	11.0196
POLR1G	11.0099
ERGIC1	11.0094
ATAD3A	10.9709
PPM1H	10.9597
DNAJC10	10.9464
TMEM120B	10.9191
ACACA	10.906
SAMD5	10.8947
LUZP2	10.8927
TP53INP1	10.8899
E2F5	10.8844
ZNF74	10.8633
ABCC4	10.8426
SND1	10.8057
TMEM161A	10.7782
SLC45A2	10.7685
MTARC1	10.74
FAM71E1	10.7074
TEDC2	10.6986
ZP3	10.6925
MELK	10.692
POLD2	10.6581
ZMYND19	10.6333
POU5F1B	10.6304
TMEM184A	10.6118
CMTM4	10.5697
GSC	10.5359
MCMDC2	10.5277
PPAT	10.5149
CDC20	10.4832
KIF4A	10.4493
KRT18	10.4409
KIF9	10.4281
NCLN	10.4219
LETM1	10.42
CSKMT	10.4127
GLYATL1	10.3994
FFAR2	10.3921
EXOSC5	10.3882
ERBB3	10.388
DVL1	10.3861
RAB3D	10.372
PIMREG	10.3376
BUB1B	10.3249
ABCG1	10.322
COLEC12	10.2964
APOC1	10.2946
MFSD3	10.2868
SPC24	10.2354
DLGAP5	10.2345
NSF	10.2254
TMEM241	10.1833
EEF2	10.1726
TPRN	10.1722
RABEP2	10.1682
ZBED4	10.1579
EIF2AK1	10.1523
ADM2	10.137
MYO19	10.1323
TRIM68	10.1306
GNL3	10.1255
CENPN	10.1162
SPTY2D1OS	10.0948
SEC61A1	10.0697
PMM2	10.0578
PAGR1	10.045
TIMM13	10.0382
NOP16	10.0348
SLC7A11	10.0346
SLC26A1	10.0323
NUDT9	10.0306
LCLAT1	10.0151
COPG1	10.0081
SLC25A39	9.99569
RPS2	9.9932
CCNB2	9.98364
TRIB3	9.97826
ZNF3	9.97113
DDAH1	9.92464
PNKP	9.91933
CCDC57	9.90198
TUT7	9.90158
CRACR2B	9.8988
CTNND2	9.89815
SOX4	9.89462
RAB26	9.87947
SLC7A1	9.86149
H3C6	9.86021
ST14	9.83907
SYNE4	9.81447
AVL9	9.80734
ALG6	9.79134
TTC38	9.79069
STK32C	9.76009
TOMM40	9.7237
GTSE1	9.71863
CBLC	9.71495
RHPN1	9.71287
SERINC5	9.70244
GRAMD1A	9.69575
EPOP	9.68992
PDIA3	9.68575
MBOAT2	9.68516
CANT1	9.65777
CCNA2	9.65438
BHLHA15	9.65038
TOX3	9.62373
GGCT	9.61272
KIF20A	9.60701
KIAA0319L	9.58969
SHMT2	9.58715
SKA1	9.57111
BYSL	9.56147
MCRIP2	9.55112
AIFM1	9.55065
XYLB	9.54471
ZNF814	9.5376
MYRIP	9.53543
SDK1	9.53379
CCNB1	9.53349
CDCA5	9.53308
GMDS	9.53092
TBC1D30	9.51572
FAM111B	9.51481
MOGS	9.50848
PHF12	9.50519
TTYH3	9.49658
HIPK2	9.49605
TRIB1	9.47915
DNPH1	9.46077
PDIA4	9.45692
PTP4A3	9.44107
TMEM86A	9.43161
B4GALNT4	9.42983
ZNF217	9.41863
XPOT	9.413
SLC25A33	9.397
QRICH2	9.39467
TRAM2	9.39467
KLHL17	9.37586
EDEM3	9.37336
ZNF350	9.36668
TPX2	9.36432
PDIA5	9.35461
PAFAH1B3	9.35167
RAP1GAP	9.34949
AURKB	9.3421
ZNF652	9.31985
PKP3	9.30795
WWC1	9.30766
SPC25	9.30123
TTLL12	9.29908
TRIP13	9.29737
BRI3BP	9.2929
SAPCD2	9.28684
CDC25A	9.28459
C9orf43	9.26343
ECT2	9.26265
GPR89A	9.25253
UCK2	9.24325
TSPAN13	9.24317
TOR2A	9.23942
CYB561A3	9.23404
TRIM11	9.23394
TK1	9.20996
CERS4	9.19642
LRIG1	9.19398
TET3	9.18217
MACIR	9.15465
SYNGR2	9.13898
SEL1L	9.1389
UBE2C	9.13597
DPH2	9.12642
ZNF121	9.10665
SPTBN2	9.09707
KDM4B	9.08964
NCAPG	9.08929
CENPF	9.0873
YBEY	9.06057
TXN	9.0604
KIFC1	9.05484
APRT	9.03349
ACSS1	9.02958
VARS1	9.02568
TUT1	9.02386
ICA1	9.00911
CHDH	8.99873
ARMC6	8.99221
ZNF664	8.99015
RAB3B	8.93852
DOP1B	8.93422
OTX1	8.92367
BCAM	8.92017
CEP55	8.91777
ATF5	8.9128
RAB6D	8.90884
MRPL12	8.90775
RIPK2	8.89938
NEDD4L	8.89902
ZSCAN16	8.89852
TESMIN	8.89564
ACP4	8.88712
FOXM1	8.88502
CREB3L1	8.87796
MGAT4A	8.86619
GDF15	8.85921
H3C10	8.85725
IMPDH1	8.84558
PABPC1L2B	8.83422
WASF3	8.83105
MAPKAPK3	8.8145
GNL2	8.80937
RRP12	8.79958
TOP2A	8.79508
TRAF7	8.78331
RPUSD1	8.76157
GFPT1	8.75109
BDH1	8.73824
RGS10	8.73374
ADRB1	8.73129
PIGM	8.73093
ADSL	8.72795
TSPAN1	8.71923
KAT2A	8.70546
GPRIN1	8.6995
EIF2B4	8.69425
AGMAT	8.69211
FAM136A	8.68226
SCARB1	8.67948
OTUB2	8.6617
CLDN3	8.62465
CDK5R1	8.62438
ABCA3	8.62308
HYLS1	8.62295
ADGRV1	8.61821
SYVN1	8.60319
B3GNTL1	8.60071
LSR	8.59478
EIF3B	8.59414
LRRC45	8.58902
ARHGAP32	8.58343
FHIT	8.56702
LPCAT1	8.56519
GPR37	8.55993
PDE3B	8.55918
UQCC3	8.55731
FOLH1	8.55343
LENG9	8.53648
DHTKD1	8.52212
GCFC2	8.52096
ARVCF	8.50196
H4C9	8.49656
PAOX	8.49534
RMI1	8.49332
TWIST1	8.48355
ALG8	8.48036
FAM117B	8.47142
ATP13A1	8.45883
MEN1	8.45306
FANCF	8.44606
ENTPD5	8.44488
ZNF697	8.44422
RAB3IP	8.43279
SLC25A6	8.43001
SS18L1	8.42816
NECTIN2	8.42693
C1orf53	8.41757
SPIN4	8.39607
SLC52A2	8.39429
TWNK	8.39033
H4C11	8.38818
MIA3	8.38599
SATB2	8.38047
ZNF737	8.35449
COA7	8.35294
DNAH8	8.34368
MGAT4B	8.34135
GNPNAT1	8.34056
ZNF587B	8.3379
RNF144A	8.32522
CCT3	8.3205
PAIP2B	8.31421
VAV2	8.31346
FAM221A	8.29751
EXOSC4	8.29447
SLC37A3	8.2911
NR2F6	8.27324
NWD1	8.25819
P4HTM	8.25569
GUCY1A1	8.24856
IQGAP3	8.24711
NUDT8	8.2447
SIX4	8.23422
ACLY	8.22615
TMEM210	8.20941
MLST8	8.20208
FBXO46	8.2012
COL10A1	8.19641
MAP7	8.18694
NUDT19	8.18284
CABP4	8.18055
RAP1GAP2	8.18006
CDCA3	8.17554
MARVELD2	8.17439
QARS1	8.16117
TMED3	8.15653
ZNF233	8.15235
PLD6	8.14243
P3H4	8.13899
SLC35E1	8.13285
QPCTL	8.13264
PA2G4	8.13238
SPAG5	8.11349
FTCDNL1	8.10662
LIG3	8.10549
TMEM268	8.10311
ALDH1A3	8.10104
MRPL41	8.10085
PKN1	8.10077
CFAP157	8.07963
WDR13	8.07533
ABHD2	8.07177
DGKD	8.06802
PBK	8.06095
SLC46A1	8.05868
ATP13A2	8.05573
RRP9	8.05309
NEK2	8.03418
C9orf152	8.03298
SFXN2	8.02561
FAM174B	8.02421
GARS1	8.02069
DEAF1	8.01446
SPOCK1	8.0137
LHX6	8.00801
ZNF524	7.99633
EPB41	7.98998
ZNF615	7.98067
PRR19	7.97134
CDC45	7.96942
ZNF614	7.96348
EMB	7.95586
FAM83H	7.95573
CALR	7.94519
AKR1A1	7.93109
GDPGP1	7.92626
RUVBL1	7.92329
C3orf80	7.91933
OSBP2	7.91393
CST2	7.90667
H4C5	7.90637
PUS7	7.88863
PRDX4	7.88698
MSI1	7.87281
CENPU	7.87112
TMSB15A	7.87051
CORO1B	7.86181
FAM53A	7.85862
SWSAP1	7.85703
C19orf54	7.85478
BAZ1A	7.85278
MYO10	7.84621
BMPR1B	7.84575
SLC25A15	7.83717
HDLBP	7.83542
APLN	7.82707
CBS	7.82125
ZNHIT2	7.81551
AGPAT3	7.81224
ARID3A	7.80566
BAIAP3	7.79566
REPIN1	7.77378
BICDL1	7.76893
PPP3CA	7.76252
RGS17	7.75659
DHRS11	7.75191
PGLS	7.74116
FAAP100	7.72905
SGSH	7.72312
YRDC	7.72126
CTU1	7.71086
H1-4	7.70963
SLC27A2	7.70342
EGF	7.7029
ARFIP2	7.69902
MYO6	7.69679
POLR2H	7.69532
FBXL8	7.69087
FNIP2	7.67921
HSPD1	7.67415
THBS4	7.67163
ECI2	7.66134
GABRB3	7.64979
ERVMER34-1	7.6492
XPO6	7.64443
FAM47E	7.64362
PACC1	7.63593
H2BC12	7.63288
METTL1	7.63061
MACO1	7.62527
P4HA1	7.62447
QTRT1	7.61745
PLK1	7.61212
PNPO	7.60219
SIPA1L3	7.58799
DAPK1	7.58238
LRRC8D	7.58017
CCDC154	7.57842
MCAT	7.57067
STRADB	7.56256
FBXO25	7.56063
SNAPC4	7.559
PCGF3	7.5562
B4GALT3	7.54973
VPS37C	7.54812
MEX3D	7.54773
CHMP4C	7.54771
OXSM	7.54463
LDLRAD3	7.52352
MYB	7.51954
H2BC13	7.51898
NFKBIL1	7.5162
ZNF253	7.51497
NHLRC1	7.51218
CDC6	7.51055
PSMG4	7.51054
NLN	7.50975
CCL18	7.50508
ATP6V1G1	7.50145
RBM15B	7.4991
DXO	7.49241
DNASE2B	7.48963
FAM174C	7.48703
CHTF18	7.4728
C2CD4C	7.465
TAF4B	7.45855
RANBP17	7.45074
PIK3AP1	7.44834
MARS2	7.44769
HENMT1	7.44424
MRPL42	7.44277
SYNJ2	7.43894
H4-16	7.42986
TMEM178B	7.42364
ATP7B	7.4194
SLC22A23	7.41803
NCKAP5	7.40932
ZKSCAN1	7.40615
KCNS3	7.40561
PDXDC1	7.40322
SERPINA11	7.40055
BIK	7.39519
WDR55	7.38888
EIF3I	7.3832
C15orf65	7.38252
GUSB	7.38115
TUBB2A	7.37808
RRS1	7.37464
MLPH	7.3705
PKIB	7.35775
MRPS2	7.35732
KIF11	7.35539
ALG3	7.33552
CBX4	7.33467
FUCA2	7.32723
ASPN	7.32286
FAM111A	7.31859
BPHL	7.31655
CNNM3	7.30534
TARBP1	7.30501
PHAF1	7.30312
LRRC8B	7.30262
RPS17	7.30191
HMG20B	7.29023
MON1B	7.28918
TRAF4	7.28584
ESRP1	7.28315
TBC1D4	7.27981
METAP1D	7.27725
TRIM27	7.2765
UFSP1	7.27528
MXD4	7.26776
RBM47	7.26696
STK36	7.26588
DESI1	7.26143
MARVELD3	7.26088
DKC1	7.25866
H2BC7	7.25597
HMGB3	7.25251
MTG1	7.24643
RPS6KC1	7.24462
ATP8A1	7.2444
PTRH2	7.24419
AURKA	7.24257
MAZ	7.24139
LRTOMT	7.23887
GANAB	7.23623
CDKN3	7.23581
FAM222B	7.23497
TTK	7.23407
H4C4	7.23242
CYP2J2	7.22405
WDR5B	7.224
PIEZO1	7.22357
NFE2L3	7.22102
PLCB4	7.21833
LY6G5C	7.21706
PERCC1	7.21435
FBXW9	7.21321
C4A	7.20283
BMP8A	7.20032
BSPRY	7.19979
GNB2	7.19735
HEY2	7.18952
GOLPH3	7.18374
TPD52	7.17281
RPL7A	7.17149
HAGHL	7.17024
COQ6	7.16817
MYL5	7.16384
SSR2	7.16304
DARS2	7.15469
CAPN15	7.14741
CRB3	7.1437
PSAT1	7.14185
COMP	7.13856
MYEF2	7.13772
KCNJ11	7.13454
PHF8	7.13069
TRMT1	7.12436
ZNF610	7.12196
ALDH6A1	7.12091
ELAVL2	7.11662
C12orf73	7.11266
PCDHGB1	7.1099
HYOU1	7.10954
BCL9	7.10785
IRAK1	7.10412
POLR1B	7.10355
HMBS	7.10112
TMEM238	7.09569
PLEKHH1	7.09245
ERG	7.08022
SEH1L	7.07988
TFAP4	7.07287
CEP83	7.07229
ZNF678	7.06994
AP1M2	7.06887
ZBTB37	7.06399
PEX10	7.053
RPL28	7.04974
MCTP2	7.0377
UBE2O	7.03194
TOM1L1	7.03154
SRPRB	7.02993
ASF1B	7.02332
TMEM69	7.02112
SV2C	7.01998
MAML3	7.0157
H2AC13	7.01511
DISC1	7.01402
IRF7	7.0106
MTOR	7.00805
RRP1	6.99735
MAST2	6.99732
STEAP4	6.99299
PUS3	6.98918
MICAL2	6.9889
AKT1S1	6.95903
CAMK2N2	6.94592
GRK2	6.94471
INTS5	6.94291
TKFC	6.93698
DNAJC5	6.93633
FARSB	6.93032
ANKS6	6.92943
DBF4	6.92878
SHANK2	6.91787
ZDHHC11	6.91026
SOWAHB	6.90479
C2	6.90326
STK35	6.90065
AREL1	6.89939
RASEF	6.89538
BUB1	6.89478
PLEKHJ1	6.8936
SELENOI	6.88967
ZBTB42	6.88568
MPI	6.87709
MPST	6.87699
SHC2	6.87453
PRR15L	6.86844
TBL2	6.86315
CYSRT1	6.86207
LYPLA1	6.86176
MLEC	6.85963
PRKCSH	6.85507
SEPTIN3	6.85354
HOOK1	6.85119
ARF6	6.84962
CCDC138	6.84534
C5orf38	6.84305
ENOX1	6.83671
ACTR3B	6.83552
MPC2	6.82797
BX255925.3	6.82742
AMDHD2	6.81671
ALDH3B2	6.8128
NFXL1	6.80978
WSB2	6.79988
UNC5A	6.79958
ADAT2	6.799
PRSS8	6.7961
ECPAS	6.79449
MACROD1	6.7871
ZNF285	6.78165
PRMT6	6.77442
ZNF577	6.7744
MARCHF9	6.76997
PCCB	6.7688
NPRL3	6.76874
SLC10A5	6.7673
UHRF1BP1	6.76698
PPAN	6.76604
EARS2	6.76474
TRMT2A	6.75911
PLPPR2	6.75739
NAT9	6.75141
PGAP6	6.74784
INSM1	6.73746
DOCK4	6.73289
TMEM178A	6.73007
VSTM2L	6.72134
OGT	6.72131
MTHFR	6.71827
GPR89B	6.71625
LARP1B	6.71577
CCDC112	6.7114
PHF14	6.70957
NKAIN1	6.70902
BEND3	6.7083
C15orf61	6.70401
CLPB	6.70041
GGACT	6.6943
PCGF2	6.68879
CYFIP2	6.68845
IVD	6.68758
CCDC40	6.68134
CHML	6.67898
ADIPOR1	6.67356
PLBD2	6.67344
DDOST	6.67208
CAMSAP3	6.6704
TM9SF1	6.66557
RSAD1	6.66335
H2AC8	6.65642
LEO1	6.64613
GFUS	6.63657
DTX3L	6.63364
NARF	6.62919
STT3A	6.59924
DOT1L	6.5991
ZMPSTE24	6.59733
NHSL1	6.59324
DIAPH1	6.58432
FARSA	6.58254
EIF2S3	6.5727
PTPRN2	6.56901
HSP90B1	6.56656
IDUA	6.56271
L3MBTL3	6.55447
MOV10	6.5539
ZBTB18	6.54705
PLEKHB1	6.54606
POLR1C	6.54443
LRP2BP	6.54266
RPS6KA1	6.53908
IL17RB	6.53764
SCARB2	6.53447
CYB561D2	6.52763
NECAB3	6.52346
SLC13A3	6.5225
DSC2	6.51593
LRRIQ1	6.51309
ZBTB7B	6.51178
SLC44A4	6.51147
ALCAM	6.49987
PLA2G12A	6.49483
MIPEP	6.48716
SHROOM3	6.47943
ISX	6.47346
KCNH8	6.47135
APOE	6.4706
AACS	6.47029
HDHD5	6.46987
KIAA1958	6.4651
MRTO4	6.45567
GRHL2	6.45458
PKMYT1	6.45225
CCDC149	6.45124
TBX1	6.44468
HSD3B7	6.4446
SLC37A1	6.43822
UBIAD1	6.43218
RNPEPL1	6.42673
IGSF8	6.42488
TMEFF2	6.41376
P3H1	6.40627
AAAS	6.40086
EDRF1	6.39853
LRRC59	6.39631
SMARCA4	6.39576
EIF5A	6.39481
MAPK6	6.39471
TRIM62	6.39339
MEX3A	6.39219
IQGAP2	6.3904
TRABD	6.38743
FLVCR1	6.38736
RFNG	6.3872
RPL12	6.37111
EEF2KMT	6.36883
ATRIP	6.36803
AK5	6.36213
CNPY2	6.36096
SLC38A11	6.36051
HECTD4	6.3589
LRBA	6.35679
POLR3E	6.3562
CD2AP	6.35344
ALDH18A1	6.34988
TSGA10	6.34046
C19orf73	6.33397
RACK1	6.33153
DDX21	6.32984
PLA2G7	6.32791
NOA1	6.31663
MAL2	6.31186
SEZ6L2	6.30936
B3GAT3	6.30635
MBP	6.30462
JPT2	6.29974
BCAT2	6.29921
SLC6A11	6.2973
KNSTRN	6.29216
AGAP1	6.2827
TMEM250	6.27506
UTRN	6.27008
DIP2B	6.27001
DECR2	6.26981
SLC9A7	6.26794
RFFL	6.26302
CPT2	6.26137
STRBP	6.25809
MYC	6.25516
UNC13B	6.25472
LMNB1	6.24971
ZNF24	6.23678
PVR	6.23669
SLC4A4	6.23322
PCYOX1L	6.23077
PRRC1	6.22788
PRR16	6.22784
COX5A	6.22542
PXDN	6.22177
THEM6	6.21271
TTC6	6.21191
KDM7A	6.20561
XBP1	6.20035
OCLN	6.19919
C2CD2L	6.19758
ATP11B	6.1966
ALKBH2	6.18557
MRRF	6.18263
RELL2	6.17272
CCT8	6.16658
EML4	6.15808
P2RX4	6.15222
ZBTB10	6.14228
SMPD2	6.13157
USP54	6.13145
H2BC4	6.1299
TRPM2	6.1298
GRPR	6.12963
SLC5A6	6.12294
PABPC4	6.11956
H4C8	6.11788
HSH2D	6.11786
PPM1G	6.11662
PRRC2A	6.11057
UBE2S	6.10805
CYBC1	6.10637
POLR1A	6.1023
HEBP2	6.09817
GTF3C1	6.09735
PEX6	6.09157
YOD1	6.09061
DCAF13	6.0904
BAIAP2	6.08986
C21orf58	6.08272
PHLDB3	6.08206
MAOA	6.07896
NSUN2	6.07894
NONO	6.07833
PLXNB3	6.07759
TECPR1	6.07662
SLC35E2B	6.07631
DENND1C	6.07462
CENPX	6.07415
PXN	6.07345
MANF	6.07338
C3orf62	6.06682
DIP2A	6.06628
EPB41L4B	6.06526
GRK4	6.06283
RPL29	6.06175
OXLD1	6.05668
SPATS2	6.05167
LFNG	6.05123
SP5	6.0453
CRELD2	6.04319
FOCAD	6.0383
TMEM125	6.03813
PAXIP1	6.03797
FAM234B	6.03463
MRPL37	6.03131
HIRA	6.02945
SERP1	6.02121
IFRD2	6.02078
SLC25A37	6.01927
PTTG1	6.01408
CANX	6.01294
PCDHGB2	6.01206
DYRK1B	6.01126
PHF21B	6.00319
FNBP1L	6.00305
CLDN8	5.99875
GPT2	5.99616
H2BC6	5.99287
PCBD1	5.99181
ARMC12	5.99053
NOC2L	5.98656
EIF2AK3	5.97943
MYO5C	5.97118
MTHFD2L	5.97089
TAF1D	5.9699
ARFGAP3	5.96838
CD320	5.96597
SLC10A7	5.96217
DPM2	5.95984
EFCAB12	5.95747
CCDC125	5.95348
TOR1B	5.95123
STXBP2	5.95086
ZNF605	5.94762
C4B	5.94475
AL357556.3	5.9401
RITA1	5.93963
MMACHC	5.938
ZNF875	5.9346
FAM189A2	5.931
FKBP11	5.92815
GAA	5.92697
MTHFD1	5.92545
SEC23B	5.91867
HMGXB3	5.91727
NOP14	5.91142
NIT2	5.90902
RCC2	5.90777
SEC14L5	5.90576
FABP5	5.90562
TXNRD2	5.89483
CCNJ	5.89315
ENTPD6	5.88984
PTPRJ	5.88879
WDR3	5.88839
RPL14	5.88479
EDC3	5.88467
C11orf71	5.88352
RGS11	5.88045
TMC5	5.88024
RTKN2	5.87272
MAP3K9	5.87169
SSR1	5.86578
ARHGAP11A	5.86249
PABPC1	5.86136
PUM3	5.85973
SREBF1	5.85259
CUL7	5.85199
XPO5	5.84925
TARS1	5.84871
ZNF146	5.83993
RUSC1	5.83739
BTBD2	5.8312
CLPTM1L	5.83067
RFC3	5.82161
RPL7L1	5.82152
RANGAP1	5.82136
CMPK1	5.81984
CIAO2A	5.81982
ACP6	5.81934
NAA35	5.81578
REXO2	5.81216
PFAS	5.80962
RERE	5.80179
DNASE1	5.79999
DPAGT1	5.79674
TAOK3	5.79583
PGAM5	5.79168
SLC39A7	5.79131
ZNF792	5.78543
TONSL	5.77544
DNAJC4	5.76072
FUT1	5.75965
C2orf15	5.75652
HS3ST4	5.75343
PLEKHS1	5.75334
SMARCC1	5.7531
H2BC8	5.74879
WARS2	5.74344
GASK1B	5.73451
GFOD2	5.73375
FOXA1	5.72908
NOL6	5.72704
RIOX2	5.72472
HNRNPF	5.72437
TLK1	5.724
CNOT6	5.71905
FKTN	5.714
CCNG2	5.70711
ZNF124	5.70425
TARBP2	5.69904
PABPC1L2A	5.69748
LTBR	5.6957
RSPH1	5.69554
IRX2	5.69134
MAN2B1	5.68953
NOP56	5.68818
POC1A	5.6868
APMAP	5.68613
KPNA2	5.68025
TLE3	5.67976
ATP5MC2	5.67294
CHRNA5	5.67201
NPM1	5.67028
DCAF12	5.6652
KLF16	5.66458
FRAT2	5.66451
TIMELESS	5.66194
SEL1L3	5.6593
NCDN	5.6583
SNRPA	5.658
CLN6	5.65767
CCDC34	5.65634
RGL2	5.65554
FP565260.1	5.65477
AIMP2	5.64896
CSNK1E	5.64805
SMIM22	5.64348
NAALADL2	5.63955
SOX12	5.63871
RPS6KA4	5.63674
ATP6AP1	5.63666
RHPN2	5.63565
LARS1	5.63209
HK2	5.63139
PAQR6	5.63129
ADRA2A	5.62983
RPL36	5.62495
PHETA1	5.62144
ZMYM2	5.61927
RPS15	5.61674
DNAAF2	5.61466
SLC25A17	5.61353
CYTH2	5.61052
STRN4	5.60326
SLC30A7	5.60096
CSK	5.59964
CAMK2B	5.59961
ZBTB16	5.59649
UBAP2	5.59625
EMC10	5.58771
SDHAF3	5.57733
GPRC5D	5.57144
CYP27B1	5.56841
ALOX15	5.56807
SELENON	5.56744
TRPM8	5.56384
ODC1	5.56231
GSTZ1	5.55811
DDI2	5.55791
YIF1A	5.55438
THAP12	5.5498
GRPEL2	5.54484
ANAPC5	5.54419
PCDHB16	5.54319
WASHC2A	5.54185
NBPF9	5.53863
LARS2	5.53749
GGT1	5.53046
ABCA2	5.52979
DENND1A	5.52895
L2HGDH	5.52737
SLC39A3	5.52572
SIGMAR1	5.52456
PCDHB2	5.52275
RBBP8NL	5.5147
PLXNA3	5.51424
CBX2	5.51041
BLOC1S3	5.50988
ZDHHC24	5.50312
ZNF736	5.49995
CREB3L4	5.49795
ACSL3	5.49603
C19orf18	5.49258
MRPS34	5.49101
ELFN2	5.4874
VASN	5.4866
RAB11A	5.48104
DIPK1B	5.47836
PDCD5	5.47789
GK5	5.4725
GUF1	5.47215
COL9A2	5.47166
GXYLT1	5.4713
NDUFB10	5.47111
ZNF613	5.46953
TULP4	5.46894
GMEB2	5.4676
NRDC	5.46616
MAP2K1	5.46368
ATR	5.46357
NARS2	5.4626
CTHRC1	5.46031
H2AX	5.45802
MYDGF	5.45713
UVSSA	5.45709
APBA2	5.45608
INCA1	5.45498
BSG	5.45404
GPI	5.45062
DOLK	5.44985
IGF2R	5.44905
KCTD3	5.44781
CYTH3	5.44615
ZNF618	5.44164
WDR4	5.44121
KATNIP	5.43125
ZNF480	5.42918
MIOS	5.42869
MZB1	5.42808
PCED1A	5.42736
ZNF587	5.42351
SRMS	5.42238
ADCY1	5.42152
ANKZF1	5.4203
MS4A8	5.41948
TC2N	5.41661
GOLPH3L	5.41176
WDR24	5.41075
KPNB1	5.40244
ASPSCR1	5.39801
TDRD6	5.39698
KDELR2	5.38914
BBS4	5.38479
CHD6	5.36414
MMP9	5.35546
MXD3	5.35289
ZNF432	5.35274
PSD4	5.35086
SMIM32	5.34897
SLC35B2	5.34556
TRIM59	5.34547
TIGD6	5.34088
SGMS1	5.339
MAN1B1	5.33189
RPLP0	5.33168
SHLD2	5.33044
SRARP	5.32252
HOXA9	5.32077
C5orf49	5.31799
C17orf58	5.3152
ZNF566	5.31371
AAK1	5.31234
ZNF229	5.30932
CILK1	5.30858
GALNT3	5.30096
TIGD2	5.30084
ATP6V1E2	5.30064
NPY4R	5.30037
RABIF	5.29962
UTP14A	5.29785
PCLAF	5.2909
CDYL2	5.27986
ZNF696	5.27497
PIGO	5.27102
NSMCE1	5.26912
ZNF721	5.26809
ARHGAP8	5.26654
RRP7A	5.26146
VPS54	5.2588
NECTIN3	5.25798
PHKA1	5.25647
ZNF581	5.25013
PRELID3B	5.23493
HEATR3	5.23436
SLC35A2	5.22865
METTL3	5.22834
PNKD	5.22799
MSTO1	5.22643
SMYD3	5.21638
LARP1	5.21584
DENND11	5.21512
SYT17	5.21504
COQ4	5.21396
ATP11A	5.21346
LACTB	5.21341
TKT	5.21294
ATP2C1	5.21187
MMP10	5.20904
ZDHHC18	5.19658
HYAL3	5.19523
SLC38A10	5.19143
IRX4	5.18875
HPCAL1	5.18832
MYBBP1A	5.18761
EIF2AK4	5.18524
PFKFB2	5.18427
RPL37	5.18168
PCDHB9	5.17549
RABL6	5.17055
SRCIN1	5.16979
MRPL24	5.16307
DPP3	5.16149
MAD2L2	5.16047
TAB3	5.15855
RTN1	5.15189
KDM5B	5.14848
RABGGTB	5.14806
CEACAM19	5.14641
ZNF281	5.14306
PTPRT	5.1389
TRAP1	5.13693
SLC1A4	5.12784
FAM89B	5.12719
HSD17B10	5.12607
CCSER1	5.11936
JARID2	5.11641
ELOVL7	5.11526
SASH1	5.11448
SERGEF	5.11028
RET	5.10613
PCDH1	5.10429
DCXR	5.10082
CTH	5.09848
RNF125	5.09808
NSUN6	5.09464
FARP1	5.09106
C1orf116	5.09005
SOAT1	5.08608
TFF3	5.0816
KRT8	5.0776
TBL1XR1	5.07667
ZNF626	5.06671
VPS26B	5.0642
ABCC1	5.06372
SAAL1	5.06352
RFK	5.06256
PCDHB11	5.0613
TELO2	5.06128
TRIM3	5.05426
DNAJC12	5.04551
ALG1	5.04503
ZNF708	5.04482
MYO1G	5.0447
GSPT1	5.04451
ACVR2B	5.04356
JMJD4	5.04199
SASS6	5.04102
FEN1	5.03871
CPNE7	5.03849
C2CD4D	5.03811
SPON2	5.03706
LCORL	5.03655
SCRIB	5.03336
STK39	5.03304
UHRF1	5.03203
SPATA24	5.0291
ENTPD7	5.02523
FKBP4	5.025
CDT1	5.02047
ADPGK	5.018
ARHGDIA	5.01345
WDR75	5.0108
POP7	5.00968
PMEPA1	5.00884
E2F3	5.00847
TMED9	5.00846
TRIM24	5.0055
PUS1	5.00135
WDR89	4.9989
LCOR	4.99822
FSCN2	4.99798
ABCE1	4.99551
ZNF595	4.99268
SLC9A3R2	4.99263
CHAMP1	4.99208
DCAF6	4.98898
F5	4.98854
ZNF616	4.98806
RPL17	4.98323
ATPAF1	4.98098
TRIQK	4.98049
MGST2	4.97435
MRPS35	4.96581
ZNF85	4.95972
AADAT	4.95675
PLA2G2A	4.95673
MT-CO2	4.95642
P2RY11	4.95482
SPG21	4.9544
FBXO10	4.95437
FAAH	4.95102
RPUSD4	4.94899
PRAC2	4.93851
ZNF562	4.93626
KCNN2	4.93259
TMEM214	4.93099
NHEJ1	4.92837
ZNF841	4.92398
EEFSEC	4.92238
RNF187	4.92033
SLC35F2	4.91715
SNRPA1	4.91419
FBXL6	4.91228
PRR11	4.90824
NAA10	4.90747
ADCY6	4.90129
TRMT10A	4.89615
FANCD2	4.89551
CHRD	4.89195
SMIM31	4.89149
SDSL	4.89114
GOLGA3	4.89047
SLC35F5	4.88661
MARK2	4.88641
ITGBL1	4.8847
TMEM87A	4.88248
ARF1	4.87954
BAIAP2L1	4.87907
RHBDD3	4.87889
ENC1	4.87841
DMRTA1	4.87819
ZNF544	4.8774
ARHGAP39	4.8745
SMIM14	4.87428
POLDIP2	4.87291
FMO5	4.8707
RANBP2	4.87058
TBC1D16	4.86883
GALNT10	4.86709
SYNJ2BP	4.86673
DOLPP1	4.86458
DDX56	4.86348
CSPG5	4.85371
GATD1	4.85331
UBE2J2	4.85151
GABRG3	4.84651
RPF2	4.84645
TJP1	4.84641
CRYBA2	4.84634
MAP2K6	4.8459
MAPK8IP2	4.84517
TXNL4A	4.83888
MAP4K4	4.83555
URB2	4.83521
PPP6R2	4.8332
GNE	4.83264
EMC1	4.83249
ZFP62	4.8312
TMEM97	4.82937
WNT8B	4.82891
MTPAP	4.8276
MRPL3	4.82691
WDR77	4.82523
RASSF7	4.82371
ZNF692	4.82048
PLEKHN1	4.82022
SPDEF	4.8198
HLA-DMB	4.81964
HACD2	4.81961
NUAK2	4.81796
YDJC	4.81659
RNF32	4.81458
NRIP1	4.81444
GART	4.81082
SLC25A13	4.81075
TMEM33	4.81073
POLR3A	4.80971
BCL2L12	4.80883
RNF43	4.80847
EIF4EBP3	4.8076
PTDSS2	4.80695
C4orf48	4.80654
WDR12	4.80532
COL2A1	4.80415
SLC12A7	4.79681
CHIT1	4.79651
KLHL8	4.79591
XPNPEP3	4.79256
ZNF667	4.7924
MAP3K21	4.79043
HELZ2	4.7886
COA4	4.78749
RPL13A	4.78714
SECISBP2	4.78179
USP3	4.78104
IFI27L1	4.77798
SPRYD4	4.77719
HOMER2	4.77429
ZBTB39	4.77155
DPY19L3	4.77113
TXNDC11	4.77083
SIL1	4.76973
PPP2R1B	4.76956
TCAF1	4.7671
AP3D1	4.76155
KIF2C	4.76077
DNAJC16	4.76018
SPTLC2	4.75119
TTC17	4.74917
NAAA	4.74761
SLC17A5	4.74634
TMC4	4.74612
OAZ3	4.7429
CLCN3	4.73846
CNOT10	4.7381
LMTK2	4.73407
GTPBP6	4.73302
ZNF749	4.7325
ACAD10	4.73231
TNK2	4.72265
CDK7	4.72003
CRAT	4.71868
GCC2	4.71725
ZNF583	4.71668
CCNG1	4.71633
AGK	4.71581
TMEM30B	4.71348
PTBP1	4.71277
PM20D2	4.71219
POLR2D	4.70902
MAGED1	4.70844
TCP1	4.70803
HEATR5B	4.70769
RFT1	4.70214
NPDC1	4.70064
FAM189A1	4.70011
OLA1	4.69327
NDC1	4.69271
HDAC1	4.69154
SMCO4	4.68592
WDR90	4.68527
INPPL1	4.68319
CACNA2D2	4.68236
AMMECR1	4.68036
GTPBP3	4.67633
SNX8	4.67588
GAK	4.6696
EIF3C	4.66864
RPL4	4.6686
OLFM2	4.66599
USP40	4.66336
H1-2	4.66309
BAIAP2L2	4.66113
ENOPH1	4.65787
PES1	4.65309
CHRNA2	4.65011
ARSD	4.64991
H2AJ	4.64145
GMPPA	4.63918
GALNT1	4.63906
ELMO3	4.63771
GLYCTK	4.63587
BGN	4.63417
CA5B	4.63174
MFSD10	4.62994
AHCY	4.62931
SFTPA2	4.62931
SLX4IP	4.6257
SMARCD2	4.61993
PYM1	4.61908
TMEM192	4.61899
HM13	4.61897
MZT2A	4.61267
RORC	4.61084
SRD5A1	4.61026
UGGT1	4.6095
MAP3K10	4.60846
SLC9A2	4.6056
DHCR24	4.60137
CDK1	4.60125
YES1	4.60048
RAB39B	4.5998
NADK	4.59878
MZT2B	4.59851
SLC27A5	4.5979
VMAC	4.59777
PCDHGA5	4.59706
PLPP1	4.59706
ATP13A3	4.594
PDIK1L	4.59366
ELOVL2	4.59324
TMEM26	4.59165
FOXRED1	4.59019
PSME4	4.58944
NFKB2	4.58862
GMPPB	4.5815
ADAMTS3	4.57203
NEK6	4.57081
NSUN7	4.57038
MIX23	4.56769
TM7SF2	4.56707
GOLGA5	4.56699
WDR37	4.56602
PCNX2	4.56474
COPB2	4.56418
FBRSL1	4.56365
ZNF43	4.56218
HDDC3	4.56109
STEAP1	4.56081
TMEM11	4.5607
ZNF547	4.5569
SMS	4.55616
APBA1	4.55561
GEMIN4	4.55286
DDX49	4.55141
TRIM33	4.54713
POLD4	4.54566
MYBPC1	4.54507
COPE	4.54476
GOLGA2	4.54293
ABL2	4.54189
C11orf80	4.5418
NCL	4.54113
PARG	4.53953
NELFCD	4.53552
FZD5	4.53537
ZDHHC21	4.53201
DHFR	4.53088
PARD6A	4.53008
PTPN18	4.5298
PMPCA	4.52661
MIGA1	4.52249
LARP4B	4.52165
HNRNPAB	4.52151
PLPP6	4.52021
DDX39A	4.51975
MBD3	4.51895
UBE2J1	4.51427
ZNF837	4.51385
ARHGAP28	4.51276
TAF6L	4.50681
SDS	4.50663
PDCD2	4.50283
APEH	4.49211
NIN	4.49067
CLDN7	4.48373
TM9SF4	4.48297
RBM45	4.48253
RPL39	4.48253
MPND	4.48125
CKMT1A	4.47983
RWDD2A	4.47782
PPP1R35	4.47734
EIF4EBP1	4.4759
SLC39A1	4.47231
FOXP4	4.47049
SLC16A8	4.46985
YIF1B	4.46492
CFAP298	4.464
PPP2R2D	4.46104
KDF1	4.45921
ACADSB	4.4581
HPX	4.45177
HES4	4.4513
CYB561	4.45074
CPNE4	4.44689
FMOD	4.4464
EIF4G1	4.44544
TBCD	4.44086
MZF1	4.43997
LRRC58	4.43951
ZNF239	4.43409
GLB1L2	4.43242
ABHD11	4.42342
DNAJC22	4.42137
MRPL15	4.42041
CDKN2A	4.41832
PGM3	4.41749
TFB2M	4.41594
KLF15	4.41014
WDR93	4.40883
SLIRP	4.40855
GNL3L	4.40735
APOBEC3B	4.4062
RTL10	4.40412
SEC22C	4.40069
ATP6V0E2	4.39585
MRPL57	4.39373
USP9Y	4.38591
TMEM167A	4.38382
SHTN1	4.38285
STYXL1	4.38229
CASD1	4.38214
SFRP4	4.38185
TIFA	4.37811
CHI3L1	4.37655
CRELD1	4.37515
TMEM144	4.37286
SRSF6	4.36358
ZNF75A	4.36215
TMEM135	4.36116
SCIN	4.35951
DNAAF8	4.35663
NCAPG2	4.35498
GPS1	4.35411
LPCAT3	4.35366
PPIL2	4.35353
ZNF607	4.34664
ZNF772	4.34383
HES6	4.34156
SYAP1	4.33887
APEX1	4.33585
CSNK1G2	4.33362
SERPINB6	4.33262
STEAP2	4.32547
ZBED9	4.31808
CORO2A	4.31595
YKT6	4.31482
MAP2K2	4.31435
AL031777.2	4.31039
CHPF	4.3092
GRSF1	4.30808
PWWP2B	4.30718
BAG6	4.30464
MIPOL1	4.30456
DNMT3A	4.30364
PPIA	4.30275
KNOP1	4.29888
ZNF93	4.29623
THOC2	4.29222
SLC51A	4.29103
PDP2	4.29087
YIPF3	4.28793
DNAJC7	4.28507
PRAC1	4.28297
TBL1Y	4.28137
TOP1	4.27999
TP53I11	4.27561
KIF21A	4.27145
ANKRD13B	4.27068
CCT2	4.26975
MRPS12	4.26679
EME2	4.26615
SMAP2	4.26356
TBRG4	4.26323
NUMA1	4.26275
ADCK1	4.26083
DCLRE1A	4.26025
REEP6	4.25852
APLP2	4.25634
TRMU	4.25589
TTC30A	4.25374
KDM4A	4.25298
TCF3	4.2529
DCAF7	4.25277
TMEM150C	4.25269
MICALL2	4.24969
NSD2	4.24722
NEK3	4.24574
RPL6	4.24542
EPRS1	4.241
CKMT1B	4.24072
CXCL11	4.23993
CNOT11	4.23708
ST6GALNAC1	4.23623
POMK	4.23358
PTS	4.23189
CPD	4.22935
ORC5	4.22722
MDH2	4.22477
TIMM8A	4.22292
SLC39A9	4.21855
BRF1	4.21763
RACGAP1	4.21656
NANS	4.2153
GATAD2A	4.21371
VKORC1L1	4.2102
KIAA1522	4.20912
NACA	4.20777
ITPR2	4.20399
SGPL1	4.20383
RAD51AP1	4.20234
SLC35A3	4.20217
NOMO1	4.20122
KIAA0895	4.2009
PARP12	4.19723
POLR3H	4.19616
CAD	4.19529
FHIP1A	4.19344
NACC1	4.19292
GABPB1	4.19193
KIF3B	4.17978
ZMIZ2	4.17599
RPS28	4.17417
CDK16	4.17309
LOX	4.17009
EI24	4.1685
TRRAP	4.16693
LRSAM1	4.16493
SPCS3	4.16372
ZBTB45	4.16293
PABPN1	4.15654
UGDH	4.14876
WDR43	4.13927
NDUFAF3	4.13909
C5orf63	4.13716
RPS24	4.13321
BLOC1S4	4.13127
CATSPERB	4.12884
DELE1	4.12825
HMGXB4	4.1244
AKAP9	4.12239
ACSM3	4.12014
LRATD1	4.11947
CFAP70	4.11823
YARS1	4.11715
ARRDC1	4.11679
AFDN	4.11556
SLC2A12	4.11456
SLC25A21	4.11339
RAD23B	4.11266
GRIN1	4.11208
VCP	4.11202
RUVBL2	4.10579
TRPV6	4.10282
CTBP1	4.10251
CSGALNACT1	4.10242
ABHD10	4.10214
PTPN13	4.10025
TP53	4.09962
FGFBP3	4.09828
DCUN1D5	4.09817
ZWILCH	4.09677
KDM1A	4.09409
ZMYND10	4.09205
PHKB	4.08963
SRSF8	4.08956
USF3	4.08743
SLC35F6	4.08432
FAM120A	4.08044
DGKQ	4.07962
RAD51	4.0791
MAGI3	4.07747
SPINT1	4.07303
SWT1	4.0715
GMNC	4.0697
LAGE3	4.06704
ZNF283	4.06188
RNF41	4.057
USE1	4.05151
COBL	4.05091
COASY	4.04961
ZNF764	4.04868
CCDC14	4.04696
SSU72	4.04559
PDCD11	4.04385
DNASE1L1	4.04287
FLAD1	4.03949
INTS8	4.03928
IRF2BP1	4.03901
FAM83G	4.03393
NOMO2	4.03286
CCT5	4.03013
RNF215	4.02495
MON1A	4.02482
FAM151B	4.02304
TMEM138	4.02093
CDK19	4.02026
TCEA3	4.01629
ESRRG	4.01522
ARHGEF16	4.01174
NOLC1	4.01032
ALG14	4.01
HSF4	4.00861
C19orf71	4.00458
WWP2	3.99873
LAMTOR2	3.99855
ANLN	3.99837
RPN2	3.99629
MPHOSPH10	3.99506
MYO1D	3.9947
SEC23IP	3.99334
MAP3K11	3.99296
FHOD1	3.99206
RAMP1	3.99182
SEC61G	3.98921
MCF2L	3.98676
NF2	3.98665
BRAF	3.98529
NKX3-1	3.98527
RPL37A	3.9849
AFMID	3.98188
SLC25A51	3.98013
SLC29A2	3.97727
IQCH	3.97556
RNF208	3.97465
NTM	3.97382
CHPF2	3.97358
CDKN2AIPNL	3.97287
ANKRD52	3.97284
GSK3A	3.97096
ZWINT	3.96865
EPN3	3.96812
ADRB2	3.96703
C12orf60	3.96524
TLCD5	3.95995
BCOR	3.95625
YWHAG	3.95598
ODF2	3.9543
ASIC1	3.95368
SLC35F3	3.95262
LYPLA2	3.95156
TRIM28	3.95016
SCAMP4	3.94753
NUP58	3.94642
SLC36A1	3.94274
LIMD1	3.93832
MRPS16	3.93781
ADAM15	3.93717
RPL18A	3.93694
ASL	3.93522
FGF13	3.93449
STAMBPL1	3.93134
ZFAND4	3.93006
EIF4B	3.92636
SCAND1	3.92448
NSMAF	3.92421
EVPL	3.91687
MRPL19	3.91637
TMEM201	3.91614
PRRT3	3.91478
BRD3	3.91476
RPL19	3.91399
EPHA6	3.90952
ING5	3.90807
SRD5A3	3.90716
STRN	3.90558
SLC4A7	3.90232
CASP8	3.90163
ZBTB9	3.89978
H2BC18	3.89684
SLC35D2	3.89673
INTS11	3.89596
YWHAE	3.89108
ZNF599	3.88957
FBP1	3.88426
CFAP43	3.88338
ZSCAN22	3.88127
DFFB	3.87895
SAMD13	3.87416
NOL10	3.87402
ZNF493	3.87101
HOXB13	3.87097
ZBTB44	3.86812
SUOX	3.86767
TRIM58	3.8671
MRPL36	3.86576
SURF4	3.86163
ASTN2	3.8605
RALGAPA1	3.86018
SHROOM2	3.85915
TMED2	3.85704
TDP1	3.85558
DHX32	3.85477
CNTNAP2	3.85457
SPATA13	3.8529
PCNX3	3.85185
NPTXR	3.84818
PCGF1	3.847
ABHD17C	3.8465
CRNKL1	3.84641
ZNF783	3.84545
EIF3J	3.84519
SLC35C2	3.83748
UBA1	3.83565
KLK4	3.8353
SLC26A5	3.83268
SMG5	3.83062
NSUN5	3.82911
ACBD5	3.82909
DCBLD1	3.82674
OGFOD3	3.82378
RPS6KA6	3.82337
SLC12A2	3.81918
PLPP5	3.81825
PCTP	3.81699
SLC2A10	3.81582
POM121C	3.81447
RAPGEF4	3.8136
FYB2	3.81297
CHID1	3.81156
PLOD3	3.80964
E4F1	3.80953
WRNIP1	3.80853
GGA1	3.80742
MT-ND4L	3.80698
CCDC88C	3.80496
SLC39A6	3.80464
PSD3	3.80452
TRPT1	3.80355
RPL26	3.8034
LRIF1	3.8033
LONP1	3.80303
SRP72	3.80229
GSK3B	3.80194
GTF3C2	3.80181
[truncated: 11,681 more rows]

[truncated: 2 more sheets: TCGA_STAD_ranks, TCGA_THCA_ranks]
